# Supplementary material for: Enrichment of putative plant growth promoting microorganisms in biodynamic compared with organic agriculture soils
Source: ISME Commun. 2024 Feb 5;4(1):ycae021. doi: 10.1093/ismeco/ycae021 (PMC11656761; doi:10.1093/ismeco/ycae021)
Supplement: Supplementary_Data-REVISION_ycae021 [file supplementary_data-revision_ycae021.xlsx]

## Sheet: Contextual_Sample_Information
Sample_ID	Project	Sample_Reference	Weeks_after_treatment	Collection_Date	City	Country	Variety	Year_Plantes	Irrigation	Irrigation_type	Longitude	Latitude	Soil_Type	Organic	Treatment	Biodynamic	Category	Block	Time	Treatment_Name	Previous_Crop	Crop	Type_Treatment	Name_Treatment	Application_Treatment	Dosis_Treatment	Type_Treatment_2	Name_Treatment_2	Application_Date_Treatment_2	Dosis_Treatment_2
C68066	biodyn_geisenheim	Konv - Block 1	7	2021-05-10	Geisenheim	Germany	NA	NA	Non-irrigated	NA	7.95167	49.9833	Sandy clay	no	Control_Conventional	no	Conventional	block_1	T0	?	NA	Grapes	NA	NA	NA	NA	NA	NA	NA	NA
C68067	biodyn_geisenheim	Konv - Block 2	7	2021-05-10	Geisenheim	Germany	NA	NA	Non-irrigated	NA	7.95167	49.9833	Sandy clay	no	Control_Conventional	no	Conventional	block_2	T0	?	NA	Grapes	NA	NA	NA	NA	NA	NA	NA	NA
C68068	biodyn_geisenheim	Konv - Block 3	7	2021-05-10	Geisenheim	Germany	NA	NA	Non-irrigated	NA	7.95167	49.9833	Sandy clay	no	Control_Conventional	no	Conventional	block_3	T0	?	NA	Grapes	NA	NA	NA	NA	NA	NA	NA	NA
C68069	biodyn_geisenheim	Konv - Block 4	7	2021-05-10	Geisenheim	Germany	NA	NA	Non-irrigated	NA	7.95167	49.9833	Sandy clay	no	Control_Conventional	no	Conventional	block_4	T0	?	NA	Grapes	NA	NA	NA	NA	NA	NA	NA	NA
C6806A	biodyn_geisenheim	Org - Block 1	7	2021-05-10	Geisenheim	Germany	NA	NA	Non-irrigated	NA	7.95167	49.9833	Sandy clay	yes	Control	no	Organic	block_1	T0	?	NA	Grapes	NA	NA	NA	NA	NA	NA	NA	NA
C6806B	biodyn_geisenheim	Org - Block 2	7	2021-05-10	Geisenheim	Germany	NA	NA	Non-irrigated	NA	7.95167	49.9833	Sandy clay	yes	Control	no	Organic	block_2	T0	?	NA	Grapes	NA	NA	NA	NA	NA	NA	NA	NA
C6806C	biodyn_geisenheim	Org - Block 3	7	2021-05-10	Geisenheim	Germany	NA	NA	Non-irrigated	NA	7.95167	49.9833	Sandy clay	yes	Control	no	Organic	block_3	T0	?	NA	Grapes	NA	NA	NA	NA	NA	NA	NA	NA
C6806D	biodyn_geisenheim	Org - Block 4	7	2021-05-10	Geisenheim	Germany	NA	NA	Non-irrigated	NA	7.95167	49.9833	Sandy clay	yes	Control	no	Organic	block_4	T0	?	NA	Grapes	NA	NA	NA	NA	NA	NA	NA	NA
C6806E	biodyn_geisenheim	Dyn A3+B4 - Block 1	7	2021-05-10	Geisenheim	Germany	NA	NA	Non-irrigated	NA	7.95167	49.9833	Sandy clay	yes	Treatment	yes	Organic+biodynamic	block_1	T0	?	NA	Grapes	NA	NA	NA	NA	NA	NA	NA	NA
C6806F	biodyn_geisenheim	Dyn A3+B4 - Block 2	7	2021-05-10	Geisenheim	Germany	NA	NA	Non-irrigated	NA	7.95167	49.9833	Sandy clay	yes	Treatment	yes	Organic+biodynamic	block_2	T0	?	NA	Grapes	NA	NA	NA	NA	NA	NA	NA	NA
C6806G	biodyn_geisenheim	Dyn A3+B4 - Block 3	7	2021-05-10	Geisenheim	Germany	NA	NA	Non-irrigated	NA	7.95167	49.9833	Sandy clay	yes	Treatment	yes	Organic+biodynamic	block_3	T0	?	NA	Grapes	NA	NA	NA	NA	NA	NA	NA	NA
C6806H	biodyn_geisenheim	Dyn A3+B4 - Block 4	7	2021-05-10	Geisenheim	Germany	NA	NA	Non-irrigated	NA	7.95167	49.9833	Sandy clay	yes	Treatment	yes	Organic+biodynamic	block_4	T0	?	NA	Grapes	NA	NA	NA	NA	NA	NA	NA	NA
C6806I	biodyn_geisenheim	Konv - Block 1	21	2021-08-04	Geisenheim	Germany	NA	NA	Non-irrigated	NA	7.95167	49.9833	Sandy clay	no	Control_Conventional	no	Conventional	block_1	T1	?	NA	Grapes	NA	NA	NA	NA	NA	NA	NA	NA
C6806J	biodyn_geisenheim	Konv - Block 2	21	2021-08-04	Geisenheim	Germany	NA	NA	Non-irrigated	NA	7.95167	49.9833	Sandy clay	no	Control_Conventional	no	Conventional	block_2	T1	?	NA	Grapes	NA	NA	NA	NA	NA	NA	NA	NA
C6806K	biodyn_geisenheim	Konv - Block 3	21	2021-08-04	Geisenheim	Germany	NA	NA	Non-irrigated	NA	7.95167	49.9833	Sandy clay	no	Control_Conventional	no	Conventional	block_3	T1	?	NA	Grapes	NA	NA	NA	NA	NA	NA	NA	NA
C6806L	biodyn_geisenheim	Konv - Block 4	21	2021-08-04	Geisenheim	Germany	NA	NA	Non-irrigated	NA	7.95167	49.9833	Sandy clay	no	Control_Conventional	no	Conventional	block_4	T1	?	NA	Grapes	NA	NA	NA	NA	NA	NA	NA	NA
C6806M	biodyn_geisenheim	Org - Block 1	21	2021-08-04	Geisenheim	Germany	NA	NA	Non-irrigated	NA	7.95167	49.9833	Sandy clay	yes	Control	no	Organic	block_1	T1	?	NA	Grapes	NA	NA	NA	NA	NA	NA	NA	NA
C6806N	biodyn_geisenheim	Org - Block 2	21	2021-08-04	Geisenheim	Germany	NA	NA	Non-irrigated	NA	7.95167	49.9833	Sandy clay	yes	Control	no	Organic	block_2	T1	?	NA	Grapes	NA	NA	NA	NA	NA	NA	NA	NA
C6806O	biodyn_geisenheim	Org - Block 3	21	2021-08-04	Geisenheim	Germany	NA	NA	Non-irrigated	NA	7.95167	49.9833	Sandy clay	yes	Control	no	Organic	block_3	T1	?	NA	Grapes	NA	NA	NA	NA	NA	NA	NA	NA
C6806P	biodyn_geisenheim	Org - Block 4	21	2021-08-04	Geisenheim	Germany	NA	NA	Non-irrigated	NA	7.95167	49.9833	Sandy clay	yes	Control	no	Organic	block_4	T1	?	NA	Grapes	NA	NA	NA	NA	NA	NA	NA	NA
C6806Q	biodyn_geisenheim	Dyn A3+B4 - Block 1	21	2021-08-04	Geisenheim	Germany	NA	NA	Non-irrigated	NA	7.95167	49.9833	Sandy clay	yes	Treatment	yes	Organic+biodynamic	block_1	T1	?	NA	Grapes	NA	NA	NA	NA	NA	NA	NA	NA
C6806R	biodyn_geisenheim	Dyn A3+B4 - Block 2	21	2021-08-04	Geisenheim	Germany	NA	NA	Non-irrigated	NA	7.95167	49.9833	Sandy clay	yes	Treatment	yes	Organic+biodynamic	block_2	T1	?	NA	Grapes	NA	NA	NA	NA	NA	NA	NA	NA
C6806S	biodyn_geisenheim	Dyn A3+B4 - Block 3	21	2021-08-04	Geisenheim	Germany	NA	NA	Non-irrigated	NA	7.95167	49.9833	Sandy clay	yes	Treatment	yes	Organic+biodynamic	block_3	T1	?	NA	Grapes	NA	NA	NA	NA	NA	NA	NA	NA
C6806T	biodyn_geisenheim	Dyn A3+B4 - Block 4	21	2021-08-04	Geisenheim	Germany	NA	NA	Non-irrigated	NA	7.95167	49.9833	Sandy clay	yes	Treatment	yes	Organic+biodynamic	block_4	T1	?	NA	Grapes	NA	NA	NA	NA	NA	NA	NA	NA
C6806U	biodyn_geisenheim	Dyn B1 - Block 1	7	2021-05-10	Geisenheim	Germany	NA	NA	Non-irrigated	NA	7.95167	49.9833	Sandy clay	yes		no	Organic+biodynamic	block_5	T0	?	NA	Grapes	NA	NA	NA	NA	NA	NA	NA	NA
C6806V	biodyn_geisenheim	Dyn B1 - Block 2	7	2021-05-10	Geisenheim	Germany	NA	NA	Non-irrigated	NA	7.95167	49.9833	Sandy clay	yes		no	Organic+biodynamic	block_6	T0	?	NA	Grapes	NA	NA	NA	NA	NA	NA	NA	NA
C6806W	biodyn_geisenheim	Dyn B1 - Block 3	7	2021-05-10	Geisenheim	Germany	NA	NA	Non-irrigated	NA	7.95167	49.9833	Sandy clay	yes		no	Organic+biodynamic	block_7	T0	?	NA	Grapes	NA	NA	NA	NA	NA	NA	NA	NA
C6806X	biodyn_geisenheim	Dyn B1 - Block 4	7	2021-05-10	Geisenheim	Germany	NA	NA	Non-irrigated	NA	7.95167	49.9833	Sandy clay	yes		no	Organic+biodynamic	block_8	T0	?	NA	Grapes	NA	NA	NA	NA	NA	NA	NA	NA
C6806Y	biodyn_geisenheim	Dyn B2 - Block 1	7	2021-05-10	Geisenheim	Germany	NA	NA	Non-irrigated	NA	7.95167	49.9833	Sandy clay	yes		yes	Organic+biodynamic	block_5	T0	?	NA	Grapes	NA	NA	NA	NA	NA	NA	NA	NA
C6806Z	biodyn_geisenheim	Dyn B2 - Block 2	7	2021-05-10	Geisenheim	Germany	NA	NA	Non-irrigated	NA	7.95167	49.9833	Sandy clay	yes		yes	Organic+biodynamic	block_6	T0	?	NA	Grapes	NA	NA	NA	NA	NA	NA	NA	NA
C68070	biodyn_geisenheim	Dyn B2 - Block 3	7	2021-05-10	Geisenheim	Germany	NA	NA	Non-irrigated	NA	7.95167	49.9833	Sandy clay	yes		yes	Organic+biodynamic	block_7	T0	?	NA	Grapes	NA	NA	NA	NA	NA	NA	NA	NA
C68071	biodyn_geisenheim	Dyn B2 - Block 4	7	2021-05-10	Geisenheim	Germany	NA	NA	Non-irrigated	NA	7.95167	49.9833	Sandy clay	yes		yes	Organic+biodynamic	block_8	T0	?	NA	Grapes	NA	NA	NA	NA	NA	NA	NA	NA
C68072	biodyn_geisenheim	Dyn B3 - Block 1	7	2021-05-10	Geisenheim	Germany	NA	NA	Non-irrigated	NA	7.95167	49.9833	Sandy clay	yes		yes	Organic+biodynamic	block_5	T0	?	NA	Grapes	NA	NA	NA	NA	NA	NA	NA	NA
C68073	biodyn_geisenheim	Dyn B3 - Block 2	7	2021-05-10	Geisenheim	Germany	NA	NA	Non-irrigated	NA	7.95167	49.9833	Sandy clay	yes		yes	Organic+biodynamic	block_6	T0	?	NA	Grapes	NA	NA	NA	NA	NA	NA	NA	NA
C68074	biodyn_geisenheim	Dyn B3 - Block 3	7	2021-05-10	Geisenheim	Germany	NA	NA	Non-irrigated	NA	7.95167	49.9833	Sandy clay	yes		yes	Organic+biodynamic	block_7	T0	?	NA	Grapes	NA	NA	NA	NA	NA	NA	NA	NA
C68075	biodyn_geisenheim	Dyn B3 - Block 4	7	2021-05-10	Geisenheim	Germany	NA	NA	Non-irrigated	NA	7.95167	49.9833	Sandy clay	yes		yes	Organic+biodynamic	block_8	T0	?	NA	Grapes	NA	NA	NA	NA	NA	NA	NA	NA
C68076	biodyn_geisenheim	Dyn B5 - Block 1	7	2021-05-10	Geisenheim	Germany	NA	NA	Non-irrigated	NA	7.95167	49.9833	Sandy clay	yes		yes	Organic+biodynamic	block_5	T0	?	NA	Grapes	NA	NA	NA	NA	NA	NA	NA	NA
C68077	biodyn_geisenheim	Dyn B5 - Block 2	7	2021-05-10	Geisenheim	Germany	NA	NA	Non-irrigated	NA	7.95167	49.9833	Sandy clay	yes		yes	Organic+biodynamic	block_6	T0	?	NA	Grapes	NA	NA	NA	NA	NA	NA	NA	NA
C68078	biodyn_geisenheim	Dyn B5 - Block 3	7	2021-05-10	Geisenheim	Germany	NA	NA	Non-irrigated	NA	7.95167	49.9833	Sandy clay	yes		yes	Organic+biodynamic	block_7	T0	?	NA	Grapes	NA	NA	NA	NA	NA	NA	NA	NA
C68079	biodyn_geisenheim	Dyn B5 - Block 4	7	2021-05-10	Geisenheim	Germany	NA	NA	Non-irrigated	NA	7.95167	49.9833	Sandy clay	yes		yes	Organic+biodynamic	block_8	T0	?	NA	Grapes	NA	NA	NA	NA	NA	NA	NA	NA
C6807A	biodyn_geisenheim	Dyn B1 - Block 1	21	2021-08-04	Geisenheim	Germany	NA	NA	Non-irrigated	NA	7.95167	49.9833	Sandy clay	yes		no	Organic+biodynamic	block_5	T1	?	NA	Grapes	NA	NA	NA	NA	NA	NA	NA	NA
C6807B	biodyn_geisenheim	Dyn B1 - Block 2	21	2021-08-04	Geisenheim	Germany	NA	NA	Non-irrigated	NA	7.95167	49.9833	Sandy clay	yes		no	Organic+biodynamic	block_6	T1	?	NA	Grapes	NA	NA	NA	NA	NA	NA	NA	NA
C6807C	biodyn_geisenheim	Dyn B1 - Block 3	21	2021-08-04	Geisenheim	Germany	NA	NA	Non-irrigated	NA	7.95167	49.9833	Sandy clay	yes		no	Organic+biodynamic	block_7	T1	?	NA	Grapes	NA	NA	NA	NA	NA	NA	NA	NA
C6807D	biodyn_geisenheim	Dyn B1 - Block 4	21	2021-08-04	Geisenheim	Germany	NA	NA	Non-irrigated	NA	7.95167	49.9833	Sandy clay	yes		no	Organic+biodynamic	block_8	T1	?	NA	Grapes	NA	NA	NA	NA	NA	NA	NA	NA
C6807E	biodyn_geisenheim	Dyn B2 - Block 1	21	2021-08-04	Geisenheim	Germany	NA	NA	Non-irrigated	NA	7.95167	49.9833	Sandy clay	yes		yes	Organic+biodynamic	block_5	T1	?	NA	Grapes	NA	NA	NA	NA	NA	NA	NA	NA
C6807F	biodyn_geisenheim	Dyn B2 - Block 2	21	2021-08-04	Geisenheim	Germany	NA	NA	Non-irrigated	NA	7.95167	49.9833	Sandy clay	yes		yes	Organic+biodynamic	block_6	T1	?	NA	Grapes	NA	NA	NA	NA	NA	NA	NA	NA
C6807G	biodyn_geisenheim	Dyn B2 - Block 3	21	2021-08-04	Geisenheim	Germany	NA	NA	Non-irrigated	NA	7.95167	49.9833	Sandy clay	yes		yes	Organic+biodynamic	block_7	T1	?	NA	Grapes	NA	NA	NA	NA	NA	NA	NA	NA
C6807H	biodyn_geisenheim	Dyn B2 - Block 4	21	2021-08-04	Geisenheim	Germany	NA	NA	Non-irrigated	NA	7.95167	49.9833	Sandy clay	yes		yes	Organic+biodynamic	block_8	T1	?	NA	Grapes	NA	NA	NA	NA	NA	NA	NA	NA
C6807I	biodyn_geisenheim	Dyn B3 - Block 1	21	2021-08-04	Geisenheim	Germany	NA	NA	Non-irrigated	NA	7.95167	49.9833	Sandy clay	yes		yes	Organic+biodynamic	block_5	T1	?	NA	Grapes	NA	NA	NA	NA	NA	NA	NA	NA
C6807J	biodyn_geisenheim	Dyn B3 - Block 2	21	2021-08-04	Geisenheim	Germany	NA	NA	Non-irrigated	NA	7.95167	49.9833	Sandy clay	yes		yes	Organic+biodynamic	block_6	T1	?	NA	Grapes	NA	NA	NA	NA	NA	NA	NA	NA
C6807K	biodyn_geisenheim	Dyn B3 - Block 3	21	2021-08-04	Geisenheim	Germany	NA	NA	Non-irrigated	NA	7.95167	49.9833	Sandy clay	yes		yes	Organic+biodynamic	block_7	T1	?	NA	Grapes	NA	NA	NA	NA	NA	NA	NA	NA
C6807L	biodyn_geisenheim	Dyn B3 - Block 4	21	2021-08-04	Geisenheim	Germany	NA	NA	Non-irrigated	NA	7.95167	49.9833	Sandy clay	yes		yes	Organic+biodynamic	block_8	T1	?	NA	Grapes	NA	NA	NA	NA	NA	NA	NA	NA
C6807M	biodyn_geisenheim	Dyn B5 - Block 1	21	2021-08-04	Geisenheim	Germany	NA	NA	Non-irrigated	NA	7.95167	49.9833	Sandy clay	yes		yes	Organic+biodynamic	block_5	T1	?	NA	Grapes	NA	NA	NA	NA	NA	NA	NA	NA
C6807N	biodyn_geisenheim	Dyn B5 - Block 2	21	2021-08-04	Geisenheim	Germany	NA	NA	Non-irrigated	NA	7.95167	49.9833	Sandy clay	yes		yes	Organic+biodynamic	block_6	T1	?	NA	Grapes	NA	NA	NA	NA	NA	NA	NA	NA
C6807O	biodyn_geisenheim	Dyn B5 - Block 3	21	2021-08-04	Geisenheim	Germany	NA	NA	Non-irrigated	NA	7.95167	49.9833	Sandy clay	yes		yes	Organic+biodynamic	block_7	T1	?	NA	Grapes	NA	NA	NA	NA	NA	NA	NA	NA
C6807P	biodyn_geisenheim	Dyn B5 - Block 4	21	2021-08-04	Geisenheim	Germany	NA	NA	Non-irrigated	NA	7.95167	49.9833	Sandy clay	yes		yes	Organic+biodynamic	block_8	T1	?	NA	Grapes	NA	NA	NA	NA	NA	NA	NA	NA
C680A8	long_term	Wheat - Block 1		2021-04-27	Kassel	Germany	NA	NA	Non-irrigated	NA	9.71667	51.6833	NA	yes	Control	no	Organic	block_1	T0	Organic	Beans	Wheat	NA	NA	NA	NA	NA	NA	NA	NA
C680A9	long_term	Wheat - Block 2		2021-04-27	Kassel	Germany	NA	NA	Non-irrigated	NA	9.71667	51.6833	NA	yes	Control	no	Organic	block_2	T0	Organic	Beans	Wheat	NA	NA	NA	NA	NA	NA	NA	NA
C680AA	long_term	Wheat - Block 3		2021-04-27	Kassel	Germany	NA	NA	Non-irrigated	NA	9.71667	51.6833	NA	yes	Control	no	Organic	block_3	T0	Organic	Beans	Wheat	NA	NA	NA	NA	NA	NA	NA	NA
C680AB	long_term	Wheat - Block 4		2021-04-27	Kassel	Germany	NA	NA	Non-irrigated	NA	9.71667	51.6833	NA	yes	Control	no	Organic	block_4	T0	Organic	Beans	Wheat	NA	NA	NA	NA	NA	NA	NA	NA
C680AC	long_term	Spelt - Block 1		2021-04-27	Kassel	Germany	NA	NA	Non-irrigated	NA	9.71667	51.6833	NA	yes	Control	no	Organic	block_5	T0	Organic	Beans	Spelt	NA	NA	NA	NA	NA	NA	NA	NA
C680AD	long_term	Spelt - Block 2		2021-04-27	Kassel	Germany	NA	NA	Non-irrigated	NA	9.71667	51.6833	NA	yes	Control	no	Organic	block_6	T0	Organic	Beans	Spelt	NA	NA	NA	NA	NA	NA	NA	NA
C680AE	long_term	Spelt - Block 3		2021-04-27	Kassel	Germany	NA	NA	Non-irrigated	NA	9.71667	51.6833	NA	yes	Control	no	Organic	block_7	T0	Organic	Beans	Spelt	NA	NA	NA	NA	NA	NA	NA	NA
C680AF	long_term	Spelt - Block 4		2021-04-27	Kassel	Germany	NA	NA	Non-irrigated	NA	9.71667	51.6833	NA	yes	Control	no	Organic	block_8	T0	Organic	Beans	Spelt	NA	NA	NA	NA	NA	NA	NA	NA
C680AG	long_term	Oats - Block 1		2021-04-27	Kassel	Germany	NA	NA	Non-irrigated	NA	9.71667	51.6833	NA	yes	Control	no	Organic	block_9	T0	Organic	Beans	Oats	NA	NA	NA	NA	NA	NA	NA	NA
C680AH	long_term	Oats - Block 2		2021-04-27	Kassel	Germany	NA	NA	Non-irrigated	NA	9.71667	51.6833	NA	yes	Control	no	Organic	block_10	T0	Organic	Beans	Oats	NA	NA	NA	NA	NA	NA	NA	NA
C680AI	long_term	Oats - Block 3		2021-04-27	Kassel	Germany	NA	NA	Non-irrigated	NA	9.71667	51.6833	NA	yes	Control	no	Organic	block_11	T0	Organic	Beans	Oats	NA	NA	NA	NA	NA	NA	NA	NA
C680AJ	long_term	Oats - Block 4		2021-04-27	Kassel	Germany	NA	NA	Non-irrigated	NA	9.71667	51.6833	NA	yes	Control	no	Organic	block_12	T0	Organic	Beans	Oats	NA	NA	NA	NA	NA	NA	NA	NA
C680AK	long_term	Oats Futter-Mist Koop - Block 1		2021-04-27	Kassel	Germany	NA	NA	Non-irrigated	NA	9.71667	51.6833	NA	yes	Control	no	Organic	block_13	T0	Organic	Beans	Oats	NA	NA	NA	NA	NA	NA	NA	NA
C680AL	long_term	Oats Futter-Mist Koop - Block 2		2021-04-27	Kassel	Germany	NA	NA	Non-irrigated	NA	9.71667	51.6833	NA	yes	Control	no	Organic	block_14	T0	Organic	Beans	Oats	NA	NA	NA	NA	NA	NA	NA	NA
C680AM	long_term	Oats Futter-Mist Koop - Block 3		2021-04-27	Kassel	Germany	NA	NA	Non-irrigated	NA	9.71667	51.6833	NA	yes	Control	no	Organic	block_15	T0	Organic	Beans	Oats	NA	NA	NA	NA	NA	NA	NA	NA
C680AN	long_term	Oats Futter-Mist Koop - Block 4		2021-04-27	Kassel	Germany	NA	NA	Non-irrigated	NA	9.71667	51.6833	NA	yes	Control	no	Organic	block_16	T0	Organic	Beans	Oats	NA	NA	NA	NA	NA	NA	NA	NA
C680AO	long_term	Wheat with Präp- Block 1	16	2021-08-25	Kassel	Germany	NA	NA	Non-irrigated	NA	9.71667	51.6833	NA	yes	Treatment	yes	Organic+biodynamic	block_1	T1	Organic+biodynamic	Beans	Wheat	NA	Hornmanure + Hornsilica	NA	100 g/ha + 3 g /ha in 100 l / ha	NA	NA	NA	NA
C680AP	long_term	Wheat with Präp- Block 2	16	2021-08-25	Kassel	Germany	NA	NA	Non-irrigated	NA	9.71667	51.6833	NA	yes	Treatment	yes	Organic+biodynamic	block_2	T1	Organic+biodynamic	Beans	Wheat	NA	Hornmanure + Hornsilica	NA	100 g/ha + 3 g /ha in 100 l / ha	NA	NA	NA	NA
C680AQ	long_term	Wheat with Präp- Block 3	16	2021-08-25	Kassel	Germany	NA	NA	Non-irrigated	NA	9.71667	51.6833	NA	yes	Treatment	yes	Organic+biodynamic	block_3	T1	Organic+biodynamic	Beans	Wheat	NA	Hornmanure + Hornsilica	NA	100 g/ha + 3 g /ha in 100 l / ha	NA	NA	NA	NA
C680AR	long_term	Wheat with Präp- Block 4	16	2021-08-25	Kassel	Germany	NA	NA	Non-irrigated	NA	9.71667	51.6833	NA	yes	Treatment	yes	Organic+biodynamic	block_4	T1	Organic+biodynamic	Beans	Wheat	NA	Hornmanure + Hornsilica	NA	100 g/ha + 3 g /ha in 100 l / ha	NA	NA	NA	NA
C680AS	long_term	Spelt with Präp- Block 1	16	2021-08-25	Kassel	Germany	NA	NA	Non-irrigated	NA	9.71667	51.6833	NA	yes	Treatment	yes	Organic+biodynamic	block_5	T1	Organic+biodynamic	Beans	Spelt	NA	Hornmanure + Hornsilica	NA	100 g/ha + 3 g /ha in 100 l / ha	NA	NA	NA	NA
C680AT	long_term	Spelt with Präp- Block 2	16	2021-08-25	Kassel	Germany	NA	NA	Non-irrigated	NA	9.71667	51.6833	NA	yes	Treatment	yes	Organic+biodynamic	block_6	T1	Organic+biodynamic	Beans	Spelt	NA	Hornmanure + Hornsilica	NA	100 g/ha + 3 g /ha in 100 l / ha	NA	NA	NA	NA
C680AU	long_term	Spelt with Präp- Block 3	16	2021-08-25	Kassel	Germany	NA	NA	Non-irrigated	NA	9.71667	51.6833	NA	yes	Treatment	yes	Organic+biodynamic	block_7	T1	Organic+biodynamic	Beans	Spelt	NA	Hornmanure + Hornsilica	NA	100 g/ha + 3 g /ha in 100 l / ha	NA	NA	NA	NA
C680AV	long_term	Spelt with Präp- Block 4	16	2021-08-25	Kassel	Germany	NA	NA	Non-irrigated	NA	9.71667	51.6833	NA	yes	Treatment	yes	Organic+biodynamic	block_8	T1	Organic+biodynamic	Beans	Spelt	NA	Hornmanure + Hornsilica	NA	100 g/ha + 3 g /ha in 100 l / ha	NA	NA	NA	NA
C680AW	long_term	Oats with Präp- Block 1	16	2021-08-25	Kassel	Germany	NA	NA	Non-irrigated	NA	9.71667	51.6833	NA	yes	Treatment	yes	Organic+biodynamic	block_9	T1	Organic+biodynamic	Beans	Oats	NA	Hornmanure + Hornsilica	NA	100 g/ha + 3 g /ha in 100 l / ha	NA	NA	NA	NA
C680AX	long_term	Oats with Präp- Block 2	16	2021-08-25	Kassel	Germany	NA	NA	Non-irrigated	NA	9.71667	51.6833	NA	yes	Treatment	yes	Organic+biodynamic	block_10	T1	Organic+biodynamic	Beans	Oats	NA	Hornmanure + Hornsilica	NA	100 g/ha + 3 g /ha in 100 l / ha	NA	NA	NA	NA
C680AY	long_term	Oats with Präp- Block 3	16	2021-08-25	Kassel	Germany	NA	NA	Non-irrigated	NA	9.71667	51.6833	NA	yes	Treatment	yes	Organic+biodynamic	block_11	T1	Organic+biodynamic	Beans	Oats	NA	Hornmanure + Hornsilica	NA	100 g/ha + 3 g /ha in 100 l / ha	NA	NA	NA	NA
C680AZ	long_term	Oats with Präp- Block 4	16	2021-08-25	Kassel	Germany	NA	NA	Non-irrigated	NA	9.71667	51.6833	NA	yes	Treatment	yes	Organic+biodynamic	block_12	T1	Organic+biodynamic	Beans	Oats	NA	Hornmanure + Hornsilica	NA	100 g/ha + 3 g /ha in 100 l / ha	NA	NA	NA	NA
C680B0	long_term	Oats Futter-Mist Koop with Präp- Block 1	16	2021-08-25	Kassel	Germany	NA	NA	Non-irrigated	NA	9.71667	51.6833	NA	yes	Treatment	yes	Organic+biodynamic	block_13	T1	Organic+biodynamic	Beans	Oats	NA	Hornmanure + Hornsilica	NA	100 g/ha + 3 g /ha in 100 l / ha	NA	NA	NA	NA
C680B1	long_term	Oats Futter-Mist Koop with Präp- Block 2	16	2021-08-25	Kassel	Germany	NA	NA	Non-irrigated	NA	9.71667	51.6833	NA	yes	Treatment	yes	Organic+biodynamic	block_14	T1	Organic+biodynamic	Beans	Oats	NA	Hornmanure + Hornsilica	NA	100 g/ha + 3 g /ha in 100 l / ha	NA	NA	NA	NA
C680B2	long_term	Oats Futter-Mist Koop with Präp- Block 3	16	2021-08-25	Kassel	Germany	NA	NA	Non-irrigated	NA	9.71667	51.6833	NA	yes	Treatment	yes	Organic+biodynamic	block_15	T1	Organic+biodynamic	Beans	Oats	NA	Hornmanure + Hornsilica	NA	100 g/ha + 3 g /ha in 100 l / ha	NA	NA	NA	NA
C680B3	long_term	Oats Futter-Mist Koop with Präp- Block 4	16	2021-08-25	Kassel	Germany	NA	NA	Non-irrigated	NA	9.71667	51.6833	NA	yes	Treatment	yes	Organic+biodynamic	block_16	T1	Organic+biodynamic	Beans	Oats	NA	Hornmanure + Hornsilica	NA	100 g/ha + 3 g /ha in 100 l / ha	NA	NA	NA	NA
C680B4	long_term	Wheat no Präp- Block 1	16	2021-08-25	Kassel	Germany	NA	NA	Non-irrigated	NA	9.71667	51.6833	NA	yes	Control	no	Organic	block_1	T1	Organic	Beans	Wheat	NA	Hornmanure + Hornsilica	NA	100 g/ha + 3 g /ha in 100 l / ha	NA	NA	NA	NA
C680B5	long_term	Wheat no Präp- Block 2	16	2021-08-25	Kassel	Germany	NA	NA	Non-irrigated	NA	9.71667	51.6833	NA	yes	Control	no	Organic	block_2	T1	Organic	Beans	Wheat	NA	Hornmanure + Hornsilica	NA	100 g/ha + 3 g /ha in 100 l / ha	NA	NA	NA	NA
C680B6	long_term	Wheat no Präp- Block 3	16	2021-08-25	Kassel	Germany	NA	NA	Non-irrigated	NA	9.71667	51.6833	NA	yes	Control	no	Organic	block_3	T1	Organic	Beans	Wheat	NA	Hornmanure + Hornsilica	NA	100 g/ha + 3 g /ha in 100 l / ha	NA	NA	NA	NA
C680B7	long_term	Wheat no Präp- Block 4	16	2021-08-25	Kassel	Germany	NA	NA	Non-irrigated	NA	9.71667	51.6833	NA	yes	Control	no	Organic	block_4	T1	Organic	Beans	Wheat	NA	Hornmanure + Hornsilica	NA	100 g/ha + 3 g /ha in 100 l / ha	NA	NA	NA	NA
C680B8	long_term	Spelt no Präp- Block 1	16	2021-08-25	Kassel	Germany	NA	NA	Non-irrigated	NA	9.71667	51.6833	NA	yes	Control	no	Organic	block_5	T1	Organic	Beans	Spelt	NA	Hornmanure + Hornsilica	NA	100 g/ha + 3 g /ha in 100 l / ha	NA	NA	NA	NA
C680B9	long_term	Spelt no Präp- Block 2	16	2021-08-25	Kassel	Germany	NA	NA	Non-irrigated	NA	9.71667	51.6833	NA	yes	Control	no	Organic	block_6	T1	Organic	Beans	Spelt	NA	Hornmanure + Hornsilica	NA	100 g/ha + 3 g /ha in 100 l / ha	NA	NA	NA	NA
C680BA	long_term	Spelt no Präp- Block 3	16	2021-08-25	Kassel	Germany	NA	NA	Non-irrigated	NA	9.71667	51.6833	NA	yes	Control	no	Organic	block_7	T1	Organic	Beans	Spelt	NA	Hornmanure + Hornsilica	NA	100 g/ha + 3 g /ha in 100 l / ha	NA	NA	NA	NA
C680BB	long_term	Spelt no Präp- Block 4	16	2021-08-25	Kassel	Germany	NA	NA	Non-irrigated	NA	9.71667	51.6833	NA	yes	Control	no	Organic	block_8	T1	Organic	Beans	Spelt	NA	Hornmanure + Hornsilica	NA	100 g/ha + 3 g /ha in 100 l / ha	NA	NA	NA	NA
C680BC	long_term	Oats no Präp- Block 1	16	2021-08-25	Kassel	Germany	NA	NA	Non-irrigated	NA	9.71667	51.6833	NA	yes	Control	no	Organic	block_9	T1	Organic	Beans	Oats	NA	Hornmanure + Hornsilica	NA	100 g/ha + 3 g /ha in 100 l / ha	NA	NA	NA	NA
C680BD	long_term	Oats no Präp- Block 2	16	2021-08-25	Kassel	Germany	NA	NA	Non-irrigated	NA	9.71667	51.6833	NA	yes	Control	no	Organic	block_10	T1	Organic	Beans	Oats	NA	Hornmanure + Hornsilica	NA	100 g/ha + 3 g /ha in 100 l / ha	NA	NA	NA	NA
C680BE	long_term	Oats no Präp- Block 3	16	2021-08-25	Kassel	Germany	NA	NA	Non-irrigated	NA	9.71667	51.6833	NA	yes	Control	no	Organic	block_11	T1	Organic	Beans	Oats	NA	Hornmanure + Hornsilica	NA	100 g/ha + 3 g /ha in 100 l / ha	NA	NA	NA	NA
C680BF	long_term	Oats no Präp- Block 4	16	2021-08-25	Kassel	Germany	NA	NA	Non-irrigated	NA	9.71667	51.6833	NA	yes	Control	no	Organic	block_12	T1	Organic	Beans	Oats	NA	Hornmanure + Hornsilica	NA	100 g/ha + 3 g /ha in 100 l / ha	NA	NA	NA	NA
C680BG	long_term	Oats Futter-Mist Koop no Präp- Block 1	16	2021-08-25	Kassel	Germany	NA	NA	Non-irrigated	NA	9.71667	51.6833	NA	yes	Control	no	Organic	block_13	T1	Organic	Beans	Oats	NA	Hornmanure + Hornsilica	NA	100 g/ha + 3 g /ha in 100 l / ha	NA	NA	NA	NA
C680BH	long_term	Oats Futter-Mist Koop no Präp- Block 2	16	2021-08-25	Kassel	Germany	NA	NA	Non-irrigated	NA	9.71667	51.6833	NA	yes	Control	no	Organic	block_14	T1	Organic	Beans	Oats	NA	Hornmanure + Hornsilica	NA	100 g/ha + 3 g /ha in 100 l / ha	NA	NA	NA	NA
C680BI	long_term	Oats Futter-Mist Koop no Präp- Block 3	16	2021-08-25	Kassel	Germany	NA	NA	Non-irrigated	NA	9.71667	51.6833	NA	yes	Control	no	Organic	block_15	T1	Organic	Beans	Oats	NA	Hornmanure + Hornsilica	NA	100 g/ha + 3 g /ha in 100 l / ha	NA	NA	NA	NA
C680BJ	long_term	Oats Futter-Mist Koop no Präp- Block 4	16	2021-08-25	Kassel	Germany	NA	NA	Non-irrigated	NA	9.71667	51.6833	NA	yes	Control	no	Organic	block_16	T1	Organic	Beans	Oats	NA	Hornmanure + Hornsilica	NA	100 g/ha + 3 g /ha in 100 l / ha	NA	NA	NA	NA
C6801O	mikodu	Control Cereals BD- Block 1	0	2021-03-01	Darmstadt	Germany	Kaspero	2020	Rarely	Drip/trickle	8.70031	49.8817	Sandy	yes	Control	yes	Organic+biodynamic	block_1	T0	manure-silica	Wheat	Oats	Microbial Inoculant	Hornmanure	2020-03-18	1 x per year	Microbial Inoculant	Hornsilica	2020-04-22	1 x per year
C6801P	mikodu	Control Cereals BD- Block 2	0	2021-03-01	Darmstadt	Germany	Kaspero	2020	Rarely	Drip/trickle	8.70031	49.8817	Sandy	yes	Control	yes	Organic+biodynamic	block_2	T0	manure-silica	Wheat	Oats	Microbial Inoculant	Hornmanure	2020-03-18	1 x per year	Microbial Inoculant	Hornsilica	2020-04-22	1 x per year
C6801Q	mikodu	Control Cereals BD- Block 3	0	2021-03-01	Darmstadt	Germany	Kaspero	2020	Rarely	Drip/trickle	8.70031	49.8817	Sandy	yes	Control	yes	Organic+biodynamic	block_3	T0	manure-silica	Wheat	Oats	Microbial Inoculant	Hornmanure	2020-03-18	1 x per year	Microbial Inoculant	Hornsilica	2020-04-22	1 x per year
C6801R	mikodu	Control Cereals BD- Block 4	0	2021-03-01	Darmstadt	Germany	Kaspero	2020	Rarely	Drip/trickle	8.70031	49.8817	Sandy	yes	Control	yes	Organic+biodynamic	block_4	T0	manure-silica	Wheat	Oats	Microbial Inoculant	Hornmanure	2020-03-18	1 x per year	Microbial Inoculant	Hornsilica	2020-04-22	1 x per year
C6801S	mikodu	Control Cereals BD+ Block 1	0	2021-03-01	Darmstadt	Germany	Kaspero	2020	Rarely	Drip/trickle	8.70031	49.8817	Sandy	yes	Treatment	yes	Organic+biodynamic	block_1	T0	manure-silica	Wheat	Oats	Microbial Inoculant	Hornmanure	2020-03-18	3 x per year	Microbial Inoculant	Hornsilica	2020-04-22	3 x per year
C6801T	mikodu	Control Cereals BD+ Block 2	0	2021-03-01	Darmstadt	Germany	Kaspero	2020	Rarely	Drip/trickle	8.70031	49.8817	Sandy	yes	Treatment	yes	Organic+biodynamic	block_2	T0	manure-silica	Wheat	Oats	Microbial Inoculant	Hornmanure	2020-03-18	3 x per year	Microbial Inoculant	Hornsilica	2020-04-22	3 x per year
C6801U	mikodu	Control Cereals BD+ Block 3	0	2021-03-01	Darmstadt	Germany	Kaspero	2020	Rarely	Drip/trickle	8.70031	49.8817	Sandy	yes	Treatment	yes	Organic+biodynamic	block_3	T0	manure-silica	Wheat	Oats	Microbial Inoculant	Hornmanure	2020-03-18	3 x per year	Microbial Inoculant	Hornsilica	2020-04-22	3 x per year
C6801V	mikodu	Control Cereals BD+ Block 4	0	2021-03-01	Darmstadt	Germany	Kaspero	2020	Rarely	Drip/trickle	8.70031	49.8817	Sandy	yes	Treatment	yes	Organic+biodynamic	block_4	T0	manure-silica	Wheat	Oats	Microbial Inoculant	Hornmanure	2020-03-18	3 x per year	Microbial Inoculant	Hornsilica	2020-04-22	3 x per year
C6801W	mikodu	Lucerne BD- Block 1	0	2021-03-01	Darmstadt	Germany	Planet	2019	Rarely	Drip/trickle	8.70031	49.8817	Sandy	yes	Control	yes	Organic+biodynamic	block_5	T0	manure-silica	Alfalfa	Alfalfa	Microbial Inoculant	Hornmanure	2020-03-18	1 x per year	Microbial Inoculant	Hornsilica	2020-04-22	1 x per year
C6801X	mikodu	Lucerne BD- Block 2	0	2021-03-01	Darmstadt	Germany	Planet	2019	Rarely	Drip/trickle	8.70031	49.8817	Sandy	yes	Control	yes	Organic+biodynamic	block_6	T0	manure-silica	Alfalfa	Alfalfa	Microbial Inoculant	Hornmanure	2020-03-18	1 x per year	Microbial Inoculant	Hornsilica	2020-04-22	1 x per year
C6801Y	mikodu	Lucerne BD- Block 3	0	2021-03-01	Darmstadt	Germany	Planet	2019	Rarely	Drip/trickle	8.70031	49.8817	Sandy	yes	Control	yes	Organic+biodynamic	block_7	T0	manure-silica	Alfalfa	Alfalfa	Microbial Inoculant	Hornmanure	2020-03-18	1 x per year	Microbial Inoculant	Hornsilica	2020-04-22	1 x per year
C6801Z	mikodu	Lucerne BD- Block 4	0	2021-03-01	Darmstadt	Germany	Planet	2019	Rarely	Drip/trickle	8.70031	49.8817	Sandy	yes	Control	yes	Organic+biodynamic	block_8	T0	manure-silica	Alfalfa	Alfalfa	Microbial Inoculant	Hornmanure	2020-03-18	1 x per year	Microbial Inoculant	Hornsilica	2020-04-22	1 x per year
C68020	mikodu	Lucerne BD+ Block 1	0	2021-03-01	Darmstadt	Germany	Planet	2019	Rarely	Drip/trickle	8.70031	49.8817	Sandy	yes	Treatment	yes	Organic+biodynamic	block_5	T0	manure-silica	Alfalfa	Alfalfa	Microbial Inoculant	Hornmanure	2020-03-18	3 x per year	Microbial Inoculant	Hornsilica	2020-04-22	3 x per year
C68021	mikodu	Lucerne BD+ Block 2	0	2021-03-01	Darmstadt	Germany	Planet	2019	Rarely	Drip/trickle	8.70031	49.8817	Sandy	yes	Treatment	yes	Organic+biodynamic	block_6	T0	manure-silica	Alfalfa	Alfalfa	Microbial Inoculant	Hornmanure	2020-03-18	3 x per year	Microbial Inoculant	Hornsilica	2020-04-22	3 x per year
C68022	mikodu	Lucerne BD+ Block 3	0	2021-03-01	Darmstadt	Germany	Planet	2019	Rarely	Drip/trickle	8.70031	49.8817	Sandy	yes	Treatment	yes	Organic+biodynamic	block_7	T0	manure-silica	Alfalfa	Alfalfa	Microbial Inoculant	Hornmanure	2020-03-18	3 x per year	Microbial Inoculant	Hornsilica	2020-04-22	3 x per year
C68023	mikodu	Lucerne BD+ Block 4	0	2021-03-01	Darmstadt	Germany	Planet	2019	Rarely	Drip/trickle	8.70031	49.8817	Sandy	yes	Treatment	yes	Organic+biodynamic	block_8	T0	manure-silica	Alfalfa	Alfalfa	Microbial Inoculant	Hornmanure	2020-03-18	3 x per year	Microbial Inoculant	Hornsilica	2020-04-22	3 x per year
C68024	mikodu	Tall fescue BD- Block 1	0	2021-03-01	Darmstadt	Germany	Lipalma	2019	Rarely	Drip/trickle	8.70031	49.8817	Sandy	yes	Control	yes	Organic+biodynamic	block_9	T0	manure-silica	Brome grass	Brome grass	Microbial Inoculant	Hornmanure	2020-03-18	1 x per year	Microbial Inoculant	Hornsilica	2020-04-22	1 x per year
C68025	mikodu	Tall fescue BD- Block 2	0	2021-03-01	Darmstadt	Germany	Lipalma	2019	Rarely	Drip/trickle	8.70031	49.8817	Sandy	yes	Control	yes	Organic+biodynamic	block_10	T0	manure-silica	Brome grass	Brome grass	Microbial Inoculant	Hornmanure	2020-03-18	1 x per year	Microbial Inoculant	Hornsilica	2020-04-22	1 x per year
C68026	mikodu	Tall fescue BD- Block 3	0	2021-03-01	Darmstadt	Germany	Lipalma	2019	Rarely	Drip/trickle	8.70031	49.8817	Sandy	yes	Control	yes	Organic+biodynamic	block_11	T0	manure-silica	Brome grass	Brome grass	Microbial Inoculant	Hornmanure	2020-03-18	1 x per year	Microbial Inoculant	Hornsilica	2020-04-22	1 x per year
C68027	mikodu	Tall fescue BD- Block 4	0	2021-03-01	Darmstadt	Germany	Lipalma	2019	Rarely	Drip/trickle	8.70031	49.8817	Sandy	yes	Control	yes	Organic+biodynamic	block_12	T0	manure-silica	Brome grass	Brome grass	Microbial Inoculant	Hornmanure	2020-03-18	1 x per year	Microbial Inoculant	Hornsilica	2020-04-22	1 x per year
C68028	mikodu	Tall fescue BD+ Block 1	0	2021-03-01	Darmstadt	Germany	Lipalma	2019	Rarely	Drip/trickle	8.70031	49.8817	Sandy	yes	Treatment	yes	Organic+biodynamic	block_9	T0	manure-silica	Brome grass	Brome grass	Microbial Inoculant	Hornmanure	2020-03-18	3 x per year	Microbial Inoculant	Hornsilica	2020-04-22	3 x per year
C68029	mikodu	Tall fescue BD+ Block 2	0	2021-03-01	Darmstadt	Germany	Lipalma	2019	Rarely	Drip/trickle	8.70031	49.8817	Sandy	yes	Treatment	yes	Organic+biodynamic	block_10	T0	manure-silica	Brome grass	Brome grass	Microbial Inoculant	Hornmanure	2020-03-18	3 x per year	Microbial Inoculant	Hornsilica	2020-04-22	3 x per year
C6802A	mikodu	Tall fescue BD+ Block 3	0	2021-03-01	Darmstadt	Germany	Lipalma	2019	Rarely	Drip/trickle	8.70031	49.8817	Sandy	yes	Treatment	yes	Organic+biodynamic	block_11	T0	manure-silica	Brome grass	Brome grass	Microbial Inoculant	Hornmanure	2020-03-18	3 x per year	Microbial Inoculant	Hornsilica	2020-04-22	3 x per year
C6802B	mikodu	Tall fescue BD+ Block 4	0	2021-03-01	Darmstadt	Germany	Lipalma	2019	Rarely	Drip/trickle	8.70031	49.8817	Sandy	yes	Treatment	yes	Organic+biodynamic	block_12	T0	manure-silica	Brome grass	Brome grass	Microbial Inoculant	Hornmanure	2020-03-18	3 x per year	Microbial Inoculant	Hornsilica	2020-04-22	3 x per year
C6802C	mikodu	Lucer.+Tall fescue BD- Block 1	0	2021-03-01	Darmstadt	Germany	Planet/Lipalma	2019	Rarely	Drip/trickle	8.70031	49.8817	Sandy	yes	Control	yes	Organic+biodynamic	block_13	T0	manure-silica	alfafla bromgrass	Alfalfa	Microbial Inoculant	Hornmanure	2020-03-18	1 x per year	Microbial Inoculant	Hornsilica	2020-04-22	1 x per year
C6802D	mikodu	Lucer.+Tall fescue BD- Block 2	0	2021-03-01	Darmstadt	Germany	Planet/Lipalma	2019	Rarely	Drip/trickle	8.70031	49.8817	Sandy	yes	Control	yes	Organic+biodynamic	block_14	T0	manure-silica	alfafla bromgrass	Alfalfa	Microbial Inoculant	Hornmanure	2020-03-18	1 x per year	Microbial Inoculant	Hornsilica	2020-04-22	1 x per year
C6802E	mikodu	Lucer.+Tall fescue BD- Block 3	0	2021-03-01	Darmstadt	Germany	Planet/Lipalma	2019	Rarely	Drip/trickle	8.70031	49.8817	Sandy	yes	Control	yes	Organic+biodynamic	block_15	T0	manure-silica	alfafla bromgrass	Alfalfa	Microbial Inoculant	Hornmanure	2020-03-18	1 x per year	Microbial Inoculant	Hornsilica	2020-04-22	1 x per year
C6802F	mikodu	Lucer.+Tall fescue BD- Block 4	0	2021-03-01	Darmstadt	Germany	Planet/Lipalma	2019	Rarely	Drip/trickle	8.70031	49.8817	Sandy	yes	Control	yes	Organic+biodynamic	block_16	T0	manure-silica	alfafla bromgrass	Alfalfa	Microbial Inoculant	Hornmanure	2020-03-18	1 x per year	Microbial Inoculant	Hornsilica	2020-04-22	1 x per year
C6802G	mikodu	Lucer.+Tall fescue BD+ Block 1	0	2021-03-01	Darmstadt	Germany	Planet/Lipalma	2019	Rarely	Drip/trickle	8.70031	49.8817	Sandy	yes	Treatment	yes	Organic+biodynamic	block_13	T0	manure-silica	alfafla bromgrass	Alfalfa	Microbial Inoculant	Hornmanure	2020-03-18	3 x per year	Microbial Inoculant	Hornsilica	2020-04-22	3 x per year
C6802H	mikodu	Lucer.+Tall fescue BD+ Block 2	0	2021-03-01	Darmstadt	Germany	Planet/Lipalma	2019	Rarely	Drip/trickle	8.70031	49.8817	Sandy	yes	Treatment	yes	Organic+biodynamic	block_14	T0	manure-silica	alfafla bromgrass	Alfalfa	Microbial Inoculant	Hornmanure	2020-03-18	3 x per year	Microbial Inoculant	Hornsilica	2020-04-22	3 x per year
C6802I	mikodu	Lucer.+Tall fescue BD+ Block 3	0	2021-03-01	Darmstadt	Germany	Planet/Lipalma	2019	Rarely	Drip/trickle	8.70031	49.8817	Sandy	yes	Treatment	yes	Organic+biodynamic	block_15	T0	manure-silica	alfafla bromgrass	Alfalfa	Microbial Inoculant	Hornmanure	2020-03-18	3 x per year	Microbial Inoculant	Hornsilica	2020-04-22	3 x per year
C6802J	mikodu	Lucer.+Tall fescue BD+ Block 4	0	2021-03-01	Darmstadt	Germany	Planet/Lipalma	2019	Rarely	Drip/trickle	8.70031	49.8817	Sandy	yes	Treatment	yes	Organic+biodynamic	block_16	T0	manure-silica	alfafla bromgrass	Alfalfa	Microbial Inoculant	Hornmanure	2020-03-18	3 x per year	Microbial Inoculant	Hornsilica	2020-04-22	3 x per year
C6802K	mikodu	Control Cereals BD- Block 1	19	2021-08-10	Darmstadt	Germany	Kaspero	2020	Rarely	Drip/trickle	8.70031	49.8817	Sandy	yes	Control	yes	Organic+biodynamic	block_1	T1	manure-silica	Wheat	Oats	Microbial Inoculant	Hornmanure	2020-03-18	1 x per year	Microbial Inoculant	Hornsilica	2020-04-22	1 x per year
C6802L	mikodu	Control Cereals BD- Block 2	19	2021-08-10	Darmstadt	Germany	Kaspero	2020	Rarely	Drip/trickle	8.70031	49.8817	Sandy	yes	Control	yes	Organic+biodynamic	block_2	T1	manure-silica	Wheat	Oats	Microbial Inoculant	Hornmanure	2020-03-18	1 x per year	Microbial Inoculant	Hornsilica	2020-04-22	1 x per year
C6802M	mikodu	Control Cereals BD- Block 3	19	2021-08-10	Darmstadt	Germany	Kaspero	2020	Rarely	Drip/trickle	8.70031	49.8817	Sandy	yes	Control	yes	Organic+biodynamic	block_3	T1	manure-silica	Wheat	Oats	Microbial Inoculant	Hornmanure	2020-03-18	1 x per year	Microbial Inoculant	Hornsilica	2020-04-22	1 x per year
C6802N	mikodu	Control Cereals BD- Block 4	19	2021-08-10	Darmstadt	Germany	Kaspero	2020	Rarely	Drip/trickle	8.70031	49.8817	Sandy	yes	Control	yes	Organic+biodynamic	block_4	T1	manure-silica	Wheat	Oats	Microbial Inoculant	Hornmanure	2020-03-18	1 x per year	Microbial Inoculant	Hornsilica	2020-04-22	1 x per year
C6802O	mikodu	Control Cereals BD+ Block 1	19	2021-08-10	Darmstadt	Germany	Kaspero	2020	Rarely	Drip/trickle	8.70031	49.8817	Sandy	yes	Treatment	yes	Organic+biodynamic	block_1	T1	manure-silica	Wheat	Oats	Microbial Inoculant	Hornmanure	2020-03-18	3 x per year	Microbial Inoculant	Hornsilica	2020-04-22	3 x per year
C6802P	mikodu	Control Cereals BD+ Block 2	19	2021-08-10	Darmstadt	Germany	Kaspero	2020	Rarely	Drip/trickle	8.70031	49.8817	Sandy	yes	Treatment	yes	Organic+biodynamic	block_2	T1	manure-silica	Wheat	Oats	Microbial Inoculant	Hornmanure	2020-03-18	3 x per year	Microbial Inoculant	Hornsilica	2020-04-22	3 x per year
C6802Q	mikodu	Control Cereals BD+ Block 3	19	2021-08-10	Darmstadt	Germany	Kaspero	2020	Rarely	Drip/trickle	8.70031	49.8817	Sandy	yes	Treatment	yes	Organic+biodynamic	block_3	T1	manure-silica	Wheat	Oats	Microbial Inoculant	Hornmanure	2020-03-18	3 x per year	Microbial Inoculant	Hornsilica	2020-04-22	3 x per year
C6802R	mikodu	Control Cereals BD+ Block 4	19	2021-08-10	Darmstadt	Germany	Kaspero	2020	Rarely	Drip/trickle	8.70031	49.8817	Sandy	yes	Treatment	yes	Organic+biodynamic	block_4	T1	manure-silica	Wheat	Oats	Microbial Inoculant	Hornmanure	2020-03-18	3 x per year	Microbial Inoculant	Hornsilica	2020-04-22	3 x per year
C6802S	mikodu	Lucerne BD- Block 1	19	2021-08-10	Darmstadt	Germany	Planet	2019	Rarely	Drip/trickle	8.70031	49.8817	Sandy	yes	Control	yes	Organic+biodynamic	block_5	T1	manure-silica	Alfalfa	Alfalfa	Microbial Inoculant	Hornmanure	2020-03-18	1 x per year	Microbial Inoculant	Hornsilica	2020-04-22	1 x per year
C6802T	mikodu	Lucerne BD- Block 2	19	2021-08-10	Darmstadt	Germany	Planet	2019	Rarely	Drip/trickle	8.70031	49.8817	Sandy	yes	Control	yes	Organic+biodynamic	block_6	T1	manure-silica	Alfalfa	Alfalfa	Microbial Inoculant	Hornmanure	2020-03-18	1 x per year	Microbial Inoculant	Hornsilica	2020-04-22	1 x per year
C6802U	mikodu	Lucerne BD- Block 3	19	2021-08-10	Darmstadt	Germany	Planet	2019	Rarely	Drip/trickle	8.70031	49.8817	Sandy	yes	Control	yes	Organic+biodynamic	block_7	T1	manure-silica	Alfalfa	Alfalfa	Microbial Inoculant	Hornmanure	2020-03-18	1 x per year	Microbial Inoculant	Hornsilica	2020-04-22	1 x per year
C6802V	mikodu	Lucerne BD- Block 4	19	2021-08-10	Darmstadt	Germany	Planet	2019	Rarely	Drip/trickle	8.70031	49.8817	Sandy	yes	Control	yes	Organic+biodynamic	block_8	T1	manure-silica	Alfalfa	Alfalfa	Microbial Inoculant	Hornmanure	2020-03-18	1 x per year	Microbial Inoculant	Hornsilica	2020-04-22	1 x per year
C6802W	mikodu	Lucerne BD+ Block 1	19	2021-08-10	Darmstadt	Germany	Planet	2019	Rarely	Drip/trickle	8.70031	49.8817	Sandy	yes	Treatment	yes	Organic+biodynamic	block_5	T1	manure-silica	Alfalfa	Alfalfa	Microbial Inoculant	Hornmanure	2020-03-18	3 x per year	Microbial Inoculant	Hornsilica	2020-04-22	3 x per year
C6802X	mikodu	Lucerne BD+ Block 2	19	2021-08-10	Darmstadt	Germany	Planet	2019	Rarely	Drip/trickle	8.70031	49.8817	Sandy	yes	Treatment	yes	Organic+biodynamic	block_6	T1	manure-silica	Alfalfa	Alfalfa	Microbial Inoculant	Hornmanure	2020-03-18	3 x per year	Microbial Inoculant	Hornsilica	2020-04-22	3 x per year
C6802Y	mikodu	Lucerne BD+ Block 3	19	2021-08-10	Darmstadt	Germany	Planet	2019	Rarely	Drip/trickle	8.70031	49.8817	Sandy	yes	Treatment	yes	Organic+biodynamic	block_7	T1	manure-silica	Alfalfa	Alfalfa	Microbial Inoculant	Hornmanure	2020-03-18	3 x per year	Microbial Inoculant	Hornsilica	2020-04-22	3 x per year
C6802Z	mikodu	Lucerne BD+ Block 4	19	2021-08-10	Darmstadt	Germany	Planet	2019	Rarely	Drip/trickle	8.70031	49.8817	Sandy	yes	Treatment	yes	Organic+biodynamic	block_8	T1	manure-silica	Alfalfa	Alfalfa	Microbial Inoculant	Hornmanure	2020-03-18	3 x per year	Microbial Inoculant	Hornsilica	2020-04-22	3 x per year
C68030	mikodu	Tall fescue BD- Block 1	19	2021-08-10	Darmstadt	Germany	Lipalma	2019	Rarely	Drip/trickle	8.70031	49.8817	Sandy	yes	Control	yes	Organic+biodynamic	block_9	T1	manure-silica	Brome grass	Brome grass	Microbial Inoculant	Hornmanure	2020-03-18	1 x per year	Microbial Inoculant	Hornsilica	2020-04-22	1 x per year
C68031	mikodu	Tall fescue BD- Block 2	19	2021-08-10	Darmstadt	Germany	Lipalma	2019	Rarely	Drip/trickle	8.70031	49.8817	Sandy	yes	Control	yes	Organic+biodynamic	block_10	T1	manure-silica	Brome grass	Brome grass	Microbial Inoculant	Hornmanure	2020-03-18	1 x per year	Microbial Inoculant	Hornsilica	2020-04-22	1 x per year
C68032	mikodu	Tall fescue BD- Block 3	19	2021-08-10	Darmstadt	Germany	Lipalma	2019	Rarely	Drip/trickle	8.70031	49.8817	Sandy	yes	Control	yes	Organic+biodynamic	block_11	T1	manure-silica	Brome grass	Brome grass	Microbial Inoculant	Hornmanure	2020-03-18	1 x per year	Microbial Inoculant	Hornsilica	2020-04-22	1 x per year
C68033	mikodu	Tall fescue BD- Block 4	19	2021-08-10	Darmstadt	Germany	Lipalma	2019	Rarely	Drip/trickle	8.70031	49.8817	Sandy	yes	Control	yes	Organic+biodynamic	block_12	T1	manure-silica	Brome grass	Brome grass	Microbial Inoculant	Hornmanure	2020-03-18	1 x per year	Microbial Inoculant	Hornsilica	2020-04-22	1 x per year
C68034	mikodu	Tall fescue BD+ Block 1	19	2021-08-10	Darmstadt	Germany	Lipalma	2019	Rarely	Drip/trickle	8.70031	49.8817	Sandy	yes	Treatment	yes	Organic+biodynamic	block_9	T1	manure-silica	Brome grass	Brome grass	Microbial Inoculant	Hornmanure	2020-03-18	3 x per year	Microbial Inoculant	Hornsilica	2020-04-22	3 x per year
C68035	mikodu	Tall fescue BD+ Block 2	19	2021-08-10	Darmstadt	Germany	Lipalma	2019	Rarely	Drip/trickle	8.70031	49.8817	Sandy	yes	Treatment	yes	Organic+biodynamic	block_10	T1	manure-silica	Brome grass	Brome grass	Microbial Inoculant	Hornmanure	2020-03-18	3 x per year	Microbial Inoculant	Hornsilica	2020-04-22	3 x per year
C68036	mikodu	Tall fescue BD+ Block 3	19	2021-08-10	Darmstadt	Germany	Lipalma	2019	Rarely	Drip/trickle	8.70031	49.8817	Sandy	yes	Treatment	yes	Organic+biodynamic	block_11	T1	manure-silica	Brome grass	Brome grass	Microbial Inoculant	Hornmanure	2020-03-18	3 x per year	Microbial Inoculant	Hornsilica	2020-04-22	3 x per year
C68037	mikodu	Tall fescue BD+ Block 4	19	2021-08-10	Darmstadt	Germany	Lipalma	2019	Rarely	Drip/trickle	8.70031	49.8817	Sandy	yes	Treatment	yes	Organic+biodynamic	block_12	T1	manure-silica	Brome grass	Brome grass	Microbial Inoculant	Hornmanure	2020-03-18	3 x per year	Microbial Inoculant	Hornsilica	2020-04-22	3 x per year
C68038	mikodu	Lucer.+Tall fescue BD- Block 1	19	2021-08-10	Darmstadt	Germany	Planet/Lipalma	2019	Rarely	Drip/trickle	8.70031	49.8817	Sandy	yes	Control	yes	Organic+biodynamic	block_13	T1	manure-silica	alfafla bromgrass	Alfalfa	Microbial Inoculant	Hornmanure	2020-03-18	1 x per year	Microbial Inoculant	Hornsilica	2020-04-22	1 x per year
C68039	mikodu	Lucer.+Tall fescue BD- Block 2	19	2021-08-10	Darmstadt	Germany	Planet/Lipalma	2019	Rarely	Drip/trickle	8.70031	49.8817	Sandy	yes	Control	yes	Organic+biodynamic	block_14	T1	manure-silica	alfafla bromgrass	Alfalfa	Microbial Inoculant	Hornmanure	2020-03-18	1 x per year	Microbial Inoculant	Hornsilica	2020-04-22	1 x per year
C6803A	mikodu	Lucer.+Tall fescue BD- Block 3	19	2021-08-10	Darmstadt	Germany	Planet/Lipalma	2019	Rarely	Drip/trickle	8.70031	49.8817	Sandy	yes	Control	yes	Organic+biodynamic	block_15	T1	manure-silica	alfafla bromgrass	Alfalfa	Microbial Inoculant	Hornmanure	2020-03-18	1 x per year	Microbial Inoculant	Hornsilica	2020-04-22	1 x per year
C6803B	mikodu	Lucer.+Tall fescue BD- Block 4	19	2021-08-10	Darmstadt	Germany	Planet/Lipalma	2019	Rarely	Drip/trickle	8.70031	49.8817	Sandy	yes	Control	yes	Organic+biodynamic	block_16	T1	manure-silica	alfafla bromgrass	Alfalfa	Microbial Inoculant	Hornmanure	2020-03-18	1 x per year	Microbial Inoculant	Hornsilica	2020-04-22	1 x per year
C6803C	mikodu	Lucer.+Tall fescue BD+ Block 1	19	2021-08-10	Darmstadt	Germany	Planet/Lipalma	2019	Rarely	Drip/trickle	8.70031	49.8817	Sandy	yes	Treatment	yes	Organic+biodynamic	block_13	T1	manure-silica	alfafla bromgrass	Alfalfa	Microbial Inoculant	Hornmanure	2020-03-18	3 x per year	Microbial Inoculant	Hornsilica	2020-04-22	3 x per year
C6803D	mikodu	Lucer.+Tall fescue BD+ Block 2	19	2021-08-10	Darmstadt	Germany	Planet/Lipalma	2019	Rarely	Drip/trickle	8.70031	49.8817	Sandy	yes	Treatment	yes	Organic+biodynamic	block_14	T1	manure-silica	alfafla bromgrass	Alfalfa	Microbial Inoculant	Hornmanure	2020-03-18	3 x per year	Microbial Inoculant	Hornsilica	2020-04-22	3 x per year
C6803E	mikodu	Lucer.+Tall fescue BD+ Block 3	19	2021-08-10	Darmstadt	Germany	Planet/Lipalma	2019	Rarely	Drip/trickle	8.70031	49.8817	Sandy	yes	Treatment	yes	Organic+biodynamic	block_15	T1	manure-silica	alfafla bromgrass	Alfalfa	Microbial Inoculant	Hornmanure	2020-03-18	3 x per year	Microbial Inoculant	Hornsilica	2020-04-22	3 x per year
C6803F	mikodu	Lucer.+Tall fescue BD+ Block 4	19	2021-08-10	Darmstadt	Germany	Planet/Lipalma	2019	Rarely	Drip/trickle	8.70031	49.8817	Sandy	yes	Treatment	yes	Organic+biodynamic	block_16	T1	manure-silica	alfafla bromgrass	Alfalfa	Microbial Inoculant	Hornmanure	2020-03-18	3 x per year	Microbial Inoculant	Hornsilica	2020-04-22	3 x per year
C6801K	Preparation	Masson Quarzmehl		NA	Masson	France	Quarzmehl	NA	NA	NA	NA	NA	NA	NA	Preparation	NA	NA	NA	NA	NA	NA	NA	NA	NA	NA	NA	NA	NA	NA	NA
C6801L	Preparation	Bollheim_1_Hornmanure		NA	Bolheim	Germany	500	NA	NA	NA	NA	NA	NA	NA	Preparation	NA	NA	NA	NA	NA	NA	NA	NA	NA	NA	NA	NA	NA	NA	NA
C6801M	Preparation	Bollheim_Horn_Silica		NA	Bolheim	Germany	501	NA	NA	NA	NA	NA	NA	NA	Preparation	NA	NA	NA	NA	NA	NA	NA	NA	NA	NA	NA	NA	NA	NA	NA
C6801N	Preparation	Tobias extra fein Quarzmehl		NA	Tobias	Germany	Quarzmehl	NA	NA	NA	NA	NA	NA	NA	Preparation	NA	NA	NA	NA	NA	NA	NA	NA	NA	NA	NA	NA	NA	NA	NA
C6803G	Preparation	Rotted manure with preparations		2021-03-01	Darmstadt	Germany	Compost_Manure_With_BD	NA	NA	NA	NA	NA	NA	NA	Preparation	NA	Unknown	NA	NA	NA	NA	no_soil_manure	NA	NA	NA	NA	NA	NA	NA	NA
C6803H	Preparation	Rotted manure with preparations		2021-03-01	Darmstadt	Germany	Compost_Manure_With_BD	NA	NA	NA	NA	NA	NA	NA	Preparation	NA	Unknown	NA	NA	NA	NA	no_soil_manure	NA	NA	NA	NA	NA	NA	NA	NA
C6803I	Preparation	Rotted manure without preparations		2021-03-01	Darmstadt	Germany	Compost_Manure_No_BD	NA	NA	NA	NA	NA	NA	NA	Preparation	NA	Unknown	NA	NA	NA	NA	no_soil_manure	NA	NA	NA	NA	NA	NA	NA	NA
C6803J	Preparation	Rotted manure without preparations		2021-03-01	Darmstadt	Germany	Compost_Manure_No_BD	NA	NA	NA	NA	NA	NA	NA	Preparation	NA	Unknown	NA	NA	NA	NA	no_soil_manure	NA	NA	NA	NA	NA	NA	NA	NA
C6805W	Preparation	Horn Manure Darmstadt 500		2021-06-07	Darmstadt	Germany	500	NA	NA	NA	NA	NA	NA	NA	Preparation	NA	Unknown	loc_1	NA	NA	NA	no_soil_manure	NA	NA	NA	NA	NA	NA	NA	NA
C6805X	Preparation	Horn Manure Dotti 500		2021-06-07	Bad Vilbel	Germany	500	NA	NA	NA	NA	NA	NA	NA	Preparation	NA	Unknown	loc_1	NA	NA	NA	no_soil_manure	NA	NA	NA	NA	NA	NA	NA	NA
C6805Y	Preparation	Horn Manure Masson 500		2021-06-07	Masson	France	500	NA	NA	NA	NA	NA	NA	NA	Preparation	NA	Unknown	loc_1	NA	NA	NA	no_soil_manure	NA	NA	NA	NA	NA	NA	NA	NA
C6805Z	Preparation	Horn Manure Masson 500		2021-06-07	Masson	France	500	NA	NA	NA	NA	NA	NA	NA	Preparation	NA	Unknown	loc_1	NA	NA	NA	no_soil_manure	NA	NA	NA	NA	NA	NA	NA	NA
C68060	Preparation	Horn Manure Masson 500P		2021-06-07	Masson	France	500P	NA	NA	NA	NA	NA	NA	NA	Preparation	NA	Unknown	loc_1	NA	NA	NA	no_soil_manure	NA	NA	NA	NA	NA	NA	NA	NA
C68061	Preparation	Horn Manure Masson 500P		2021-06-07	Masson	France	500P	NA	NA	NA	NA	NA	NA	NA	Preparation	NA	Unknown	loc_1	NA	NA	NA	no_soil_manure	NA	NA	NA	NA	NA	NA	NA	NA
C68062	Preparation	Horn Silica Darmstadt 501		2021-06-07	Darmstadt	Germany	501	NA	NA	NA	NA	NA	NA	NA	Preparation	NA	Unknown	loc_1	NA	NA	NA	no_soil_silica	NA	NA	NA	NA	NA	NA	NA	NA
C68063	Preparation	Horn Silica Dotti		2021-06-07	Bad Vilbel	Germany	501	NA	NA	NA	NA	NA	NA	NA	Preparation	NA	Unknown	loc_1	NA	NA	NA	no_soil_silica	NA	NA	NA	NA	NA	NA	NA	NA
C68064	Preparation	Horn Silica Masson		2021-06-07	Masson	France	501	NA	NA	NA	NA	NA	NA	NA	Preparation	NA	Unknown	loc_1	NA	NA	NA	no_soil_silica	NA	NA	NA	NA	NA	NA	NA	NA
C68065	Preparation	Horn Silica Masson		2021-06-07	Masson	France	501	NA	NA	NA	NA	NA	NA	NA	Preparation	NA	Unknown	loc_1	NA	NA	NA	no_soil_silica	NA	NA	NA	NA	NA	NA	NA	NA
C6808M	Preparation	Dottenfelderhof_hornmanure_2		NA	Bad Vilbel	Germany	500	NA	NA	NA	NA	NA	NA	NA	Preparation	NA	NA	NA	NA	NA	NA	NA	NA	NA	NA	NA	NA	NA	NA	NA
C6808N	Preparation	Bolheim_Hornmanure		NA	Bolheim	Germany	500	NA	NA	NA	NA	NA	NA	NA	Preparation	NA	NA	NA	NA	NA	NA	NA	NA	NA	NA	NA	NA	NA	NA	NA
C6808O	spray	Elie RV-Vineyarde 1 - BD+ Before	0	2021-04-21	Macon	France	NA	NA	Non-irrigated	NA	5.43044	46.0703	Clay	yes	Treatment	yes	Organic+biodynamic	block_1	T0	Organic+biodynamic	Grapes	Vine	NA	NA	NA	NA	NA	NA	NA	NA
C6808P	spray	Elie RV-Vineyarde 1 - BD- Before	0	2021-04-21	Macon	France	NA	NA	Non-irrigated	NA	5.43044	46.0703	Clay	yes	Control	no	Organic	block_1	T0	Organic	Grapes	Vine	NA	NA	NA	NA	NA	NA	NA	NA
C6808Q	spray	Elie RV-Vineyarde 2 - BD+ Before	0	2021-04-21	Macon	France	NA	NA	Non-irrigated	NA	5.44196	46.0713	Clay	yes	Treatment	yes	Organic+biodynamic	block_2	T0	Organic+biodynamic	Grapes	Vine	NA	NA	NA	NA	NA	NA	NA	NA
C6808R	spray	Elie RV-Vineyarde 2 - BD- Before	0	2021-04-21	Macon	France	NA	NA	Non-irrigated	NA	5.44196	46.0713	Clay	yes	Control	no	Organic	block_2	T0	Organic	Grapes	Vine	NA	NA	NA	NA	NA	NA	NA	NA
C6808S	spray	Elie RV-Vineyarde 3 - BD+ Before	0	2021-04-21	Macon	France	NA	NA	Non-irrigated	NA	5.44659	46.065	Clay	yes	Treatment	yes	Organic+biodynamic	block_3	T0	Organic+biodynamic	Grapes	Vine	NA	NA	NA	NA	NA	NA	NA	NA
C6808T	spray	Elie RV-Vineyarde 3 - BD- Before	0	2021-04-21	Macon	France	NA	NA	Non-irrigated	NA	5.44659	46.065	Clay	yes	Control	no	Organic	block_3	T0	Organic	Grapes	Vine	NA	NA	NA	NA	NA	NA	NA	NA
C6808U	spray	Frankenhausen - BD+ Before	0	2021-04-27	Kassel	Germany	NA	NA	Non-irrigated	NA	9.71667	51.6833	Loam	yes	Treatment	yes	Organic+biodynamic	block_4	T0	Organic+biodynamic	Beans	Wheat	NA	NA	NA	NA	NA	NA	NA	NA
C6808V	spray	Frankenhausen - BD- Before	0	2021-04-27	Kassel	Germany	NA	NA	Non-irrigated	NA	9.71667	51.6833	Loam	yes	Control	no	Organic	block_4	T0	Organic	Beans	Wheat	NA	NA	NA	NA	NA	NA	NA	NA
C6808W	spray	Elie RV-Vineyarde 1 - BD+ 2 Weeks	2	2021-04-27	Macon	France	NA	NA	Non-irrigated	NA	5.43044	46.0703	Clay	yes	Treatment	yes	Organic+biodynamic	block_1	T1	Organic+biodynamic	Grapes	Vine	NA	NA	NA	NA	NA	NA	NA	NA
C6808X	spray	Elie RV-Vineyarde 1 - BD- 2 Weeks	2	2021-04-27	Macon	France	NA	NA	Non-irrigated	NA	5.43044	46.0703	Clay	yes	Control	no	Organic	block_1	T1	Organic	Grapes	Vine	NA	NA	NA	NA	NA	NA	NA	NA
C6808Y	spray	Elie RV-Vineyarde 2 - BD+ 2 Weeks	2	2021-04-27	Macon	France	NA	NA	Non-irrigated	NA	5.44196	46.0713	Clay	yes	Treatment	yes	Organic+biodynamic	block_2	T1	Organic+biodynamic	Grapes	Vine	NA	NA	NA	NA	NA	NA	NA	NA
C6808Z	spray	Elie RV-Vineyarde 2 - BD- 2 Weeks	2	2021-04-27	Macon	France	NA	NA	Non-irrigated	NA	5.44196	46.0713	Clay	yes	Control	no	Organic	block_2	T1	Organic	Grapes	Vine	NA	NA	NA	NA	NA	NA	NA	NA
C68090	spray	Elie RV-Vineyarde 3 - BD+ 2 Weeks	2	2021-04-27	Macon	France	NA	NA	Non-irrigated	NA	5.44659	46.065	Clay	yes	Treatment	yes	Organic+biodynamic	block_3	T1	Organic+biodynamic	Grapes	Vine	NA	NA	NA	NA	NA	NA	NA	NA
C68091	spray	Elie RV-Vineyarde 3 - BD- 2 Weeks	2	2021-04-27	Macon	France	NA	NA	Non-irrigated	NA	5.44659	46.065	Clay	yes	Control	no	Organic	block_3	T1	Organic	Grapes	Vine	NA	NA	NA	NA	NA	NA	NA	NA
C68092	spray	Frankenhausen - BD+ 2 Weeks	2	2021-05-11	Kassel	Germany	NA	NA	Non-irrigated	NA	9.71667	51.6833	Loam	yes	Treatment	yes	Organic+biodynamic	block_4	T1	Organic+biodynamic	Beans	Wheat	NA	NA	NA	NA	NA	NA	NA	NA
C68093	spray	Frankenhausen - BD- 2 Weeks	2	2021-05-11	Kassel	Germany	NA	NA	Non-irrigated	NA	9.71667	51.6833	Loam	yes	Control	no	Organic	block_4	T1	Organic	Beans	Wheat	NA	NA	NA	NA	NA	NA	NA	NA
C68094	spray	Elie RV-Vineyarde 1 - BD+ 4 Weeks	4	2021-05-11	Macon	France	NA	NA	Non-irrigated	NA	5.43044	46.0703	Clay	yes	Treatment	yes	Organic+biodynamic	block_1	T2	Organic+biodynamic	Grapes	Vine	NA	NA	NA	NA	NA	NA	NA	NA
C68095	spray	Elie RV-Vineyarde 1 - BD- 4 Weeks	4	2021-05-11	Macon	France	NA	NA	Non-irrigated	NA	5.43044	46.0703	Clay	yes	Control	no	Organic	block_1	T2	Organic	Grapes	Vine	NA	NA	NA	NA	NA	NA	NA	NA
C68096	spray	Elie RV-Vineyarde 2 - BD+ 4 Weeks	4	2021-05-11	Macon	France	NA	NA	Non-irrigated	NA	5.44196	46.0713	Clay	yes	Treatment	yes	Organic+biodynamic	block_2	T2	Organic+biodynamic	Grapes	Vine	NA	NA	NA	NA	NA	NA	NA	NA
C68097	spray	Elie RV-Vineyarde 2 - BD- 4 Weeks	4	2021-05-11	Macon	France	NA	NA	Non-irrigated	NA	5.44196	46.0713	Clay	yes	Control	no	Organic	block_2	T2	Organic	Grapes	Vine	NA	NA	NA	NA	NA	NA	NA	NA
C68098	spray	Elie RV-Vineyarde 3 - BD+ 4 Weeks	4	2021-05-11	Macon	France	NA	NA	Non-irrigated	NA	5.44659	46.065	Clay	yes	Treatment	yes	Organic+biodynamic	block_3	T2	Organic+biodynamic	Grapes	Vine	NA	NA	NA	NA	NA	NA	NA	NA
C68099	spray	Elie RV-Vineyarde 3 - BD- 4 Weeks	4	2021-05-11	Macon	France	NA	NA	Non-irrigated	NA	5.44659	46.065	Clay	yes	Control	no	Organic	block_3	T2	Organic	Grapes	Vine	NA	NA	NA	NA	NA	NA	NA	NA
C6809A	spray	Frankenhausen - BD+ 4 Weeks	4	2021-05-25	Kassel	Germany	NA	NA	Non-irrigated	NA	9.71667	51.6833	Loam	yes	Treatment	yes	Organic+biodynamic	block_4	T2	Organic+biodynamic	Beans	Wheat	NA	NA	NA	NA	NA	NA	NA	NA
C6809B	spray	Frankenhausen - BD- 4 Weeks	4	2021-05-25	Kassel	Germany	NA	NA	Non-irrigated	NA	9.71667	51.6833	Loam	yes	Control	no	Organic	block_4	T2	Organic	Beans	Wheat	NA	NA	NA	NA	NA	NA	NA	NA
C6809C	spray	Elie RV-Vineyarde 1 - BD+ 6 Weeks	6	2021-05-25	Macon	France	NA	NA	Non-irrigated	NA	5.43044	46.0703	Clay	yes	Treatment	yes	Organic+biodynamic	block_1	T3	Organic+biodynamic	Grapes	Vine	NA	NA	NA	NA	NA	NA	NA	NA
C6809D	spray	Elie RV-Vineyarde 1 - BD- 6 Weeks	6	2021-05-25	Macon	France	NA	NA	Non-irrigated	NA	5.43044	46.0703	Clay	yes	Control	no	Organic	block_1	T3	Organic	Grapes	Vine	NA	NA	NA	NA	NA	NA	NA	NA
C6809E	spray	Elie RV-Vineyarde 2 - BD+ 6 Weeks	6	2021-05-25	Macon	France	NA	NA	Non-irrigated	NA	5.44196	46.0713	Clay	yes	Treatment	yes	Organic+biodynamic	block_2	T3	Organic+biodynamic	Grapes	Vine	NA	NA	NA	NA	NA	NA	NA	NA
C6809F	spray	Elie RV-Vineyarde 2 - BD- 6 Weeks	6	2021-05-25	Macon	France	NA	NA	Non-irrigated	NA	5.44196	46.0713	Clay	yes	Control	no	Organic	block_2	T3	Organic	Grapes	Vine	NA	NA	NA	NA	NA	NA	NA	NA
C6809G	spray	Elie RV-Vineyarde 3 - BD+ 6 Weeks	6	2021-05-25	Macon	France	NA	NA	Non-irrigated	NA	5.44659	46.065	Clay	yes	Treatment	yes	Organic+biodynamic	block_3	T3	Organic+biodynamic	Grapes	Vine	NA	NA	NA	NA	NA	NA	NA	NA
C6809H	spray	Elie RV-Vineyarde 3 - BD- 6 Weeks	6	2021-05-25	Macon	France	NA	NA	Non-irrigated	NA	5.44659	46.065	Clay	yes	Control	no	Organic	block_3	T3	Organic	Grapes	Vine	NA	NA	NA	NA	NA	NA	NA	NA
C6809I	spray	Frankenhausen - BD+ 6 Weeks	6	2021-05-25	Kassel	Germany	NA	NA	Non-irrigated	NA	9.71667	51.6833	Loam	yes	Treatment	yes	Organic+biodynamic	block_4	T3	Organic+biodynamic	Beans	Wheat	NA	NA	NA	NA	NA	NA	NA	NA
C6809J	spray	Frankenhausen - BD- 6 Weeks	6	2021-05-25	Kassel	Germany	NA	NA	Non-irrigated	NA	9.71667	51.6833	Loam	yes	Control	no	Organic	block_4	T3	Organic	Beans	Wheat	NA	NA	NA	NA	NA	NA	NA	NA
C6809K	spray	Elie RV-Vineyarde 1 - BD+ 8 Weeks	8	2021-05-25	Macon	France	NA	NA	Non-irrigated	NA	5.43044	46.0703	Clay	yes	Treatment	yes	Organic+biodynamic	block_1	T4	Organic+biodynamic	Grapes	Vine	NA	NA	NA	NA	NA	NA	NA	NA
C6809L	spray	Elie RV-Vineyarde 1 - BD- 8 Weeks	8	2021-05-25	Macon	France	NA	NA	Non-irrigated	NA	5.43044	46.0703	Clay	yes	Control	no	Organic	block_1	T4	Organic	Grapes	Vine	NA	NA	NA	NA	NA	NA	NA	NA
C6809M	spray	Elie RV-Vineyarde 2 - BD+ 8 Weeks	8	2021-05-25	Macon	France	NA	NA	Non-irrigated	NA	5.44196	46.0713	Clay	yes	Treatment	yes	Organic+biodynamic	block_2	T4	Organic+biodynamic	Grapes	Vine	NA	NA	NA	NA	NA	NA	NA	NA
C6809N	spray	Elie RV-Vineyarde 2 - BD- 8 Weeks	8	2021-05-25	Macon	France	NA	NA	Non-irrigated	NA	5.44196	46.0713	Clay	yes	Control	no	Organic	block_2	T4	Organic	Grapes	Vine	NA	NA	NA	NA	NA	NA	NA	NA
C6809O	spray	Elie RV-Vineyarde 3 - BD+ 8 Weeks	8	2021-05-25	Macon	France	NA	NA	Non-irrigated	NA	5.44659	46.065	Clay	yes	Treatment	yes	Organic+biodynamic	block_3	T4	Organic+biodynamic	Grapes	Vine	NA	NA	NA	NA	NA	NA	NA	NA
C6809P	spray	Elie RV-Vineyarde 3 - BD- 8 Weeks	8	2021-05-25	Macon	France	NA	NA	Non-irrigated	NA	5.44659	46.065	Clay	yes	Control	no	Organic	block_3	T4	Organic	Grapes	Vine	NA	NA	NA	NA	NA	NA	NA	NA
C6809Q	spray	Frankenhausen - BD+ 8 Weeks	8	2021-05-25	Kassel	Germany	NA	NA	Non-irrigated	NA	9.71667	51.6833	Loam	yes	Treatment	yes	Organic+biodynamic	block_4	T4	Organic+biodynamic	Beans	Wheat	NA	NA	NA	NA	NA	NA	NA	NA
C6809R	spray	Frankenhausen - BD- 8 Weeks	8	2021-05-25	Kassel	Germany	NA	NA	Non-irrigated	NA	9.71667	51.6833	Loam	yes	Control	no	Organic	block_4	T4	Organic	Beans	Wheat	NA	NA	NA	NA	NA	NA	NA	NA
C6809S	spray	Elie RV-Vineyarde 1 - BD+ 10 Weeks	11	2021-05-25	Macon	France	NA	NA	Non-irrigated	NA	5.43044	46.0703	Clay	yes	Treatment	yes	Organic+biodynamic	block_1	T5	Organic+biodynamic	Grapes	Vine	NA	NA	NA	NA	NA	NA	NA	NA
C6809T	spray	Elie RV-Vineyarde 1 - BD- 10 Weeks	11	2021-05-25	Macon	France	NA	NA	Non-irrigated	NA	5.43044	46.0703	Clay	yes	Control	no	Organic	block_1	T5	Organic	Grapes	Vine	NA	NA	NA	NA	NA	NA	NA	NA
C6809U	spray	Elie RV-Vineyarde 2 - BD+ 10 Weeks	11	2021-05-25	Macon	France	NA	NA	Non-irrigated	NA	5.44196	46.0713	Clay	yes	Treatment	yes	Organic+biodynamic	block_2	T5	Organic+biodynamic	Grapes	Vine	NA	NA	NA	NA	NA	NA	NA	NA
C6809V	spray	Elie RV-Vineyarde 2 - BD- 10 Weeks	11	2021-05-25	Macon	France	NA	NA	Non-irrigated	NA	5.44196	46.0713	Clay	yes	Control	no	Organic	block_2	T5	Organic	Grapes	Vine	NA	NA	NA	NA	NA	NA	NA	NA
C6809W	spray	Elie RV-Vineyarde 3 - BD+ 10 Weeks	11	2021-05-25	Macon	France	NA	NA	Non-irrigated	NA	5.44659	46.065	Clay	yes	Treatment	yes	Organic+biodynamic	block_3	T5	Organic+biodynamic	Grapes	Vine	NA	NA	NA	NA	NA	NA	NA	NA
C6809X	spray	Elie RV-Vineyarde 3 - BD- 10 Weeks	11	2021-05-25	Macon	France	NA	NA	Non-irrigated	NA	5.44659	46.065	Clay	yes	Control	no	Organic	block_3	T5	Organic	Grapes	Vine	NA	NA	NA	NA	NA	NA	NA	NA
C6809Y	spray	Frankenhausen - BD+ 10 Weeks	11	2021-05-25	Kassel	Germany	NA	NA	Non-irrigated	NA	9.71667	51.6833	Loam	yes	Treatment	yes	Organic+biodynamic	block_4	T5	Organic+biodynamic	Beans	Wheat	NA	NA	NA	NA	NA	NA	NA	NA
C6809Z	spray	Frankenhausen - BD- 10 Weeks	11	2021-05-25	Kassel	Germany	NA	NA	Non-irrigated	NA	9.71667	51.6833	Loam	yes	Control	no	Organic	block_4	T5	Organic	Beans	Wheat	NA	NA	NA	NA	NA	NA	NA	NA
C680A0	spray	Elie RV-Vineyarde 1 - BD+ 12 Weeks	15	2021-05-25	Macon	France	NA	NA	Non-irrigated	NA	5.43044	46.0703	Clay	yes	Treatment	yes	Organic+biodynamic	block_1	T6	Organic+biodynamic	Grapes	Vine	NA	NA	NA	NA	NA	NA	NA	NA
C680A1	spray	Elie RV-Vineyarde 1 - BD- 12 Weeks	15	2021-05-25	Macon	France	NA	NA	Non-irrigated	NA	5.43044	46.0703	Clay	yes	Control	no	Organic	block_1	T6	Organic	Grapes	Vine	NA	NA	NA	NA	NA	NA	NA	NA
C680A2	spray	Elie RV-Vineyarde 2 - BD+ 12 Weeks	15	2021-05-25	Macon	France	NA	NA	Non-irrigated	NA	5.44196	46.0713	Clay	yes	Treatment	yes	Organic+biodynamic	block_2	T6	Organic+biodynamic	Grapes	Vine	NA	NA	NA	NA	NA	NA	NA	NA
C680A3	spray	Elie RV-Vineyarde 2 - BD- 12 Weeks	15	2021-05-25	Macon	France	NA	NA	Non-irrigated	NA	5.44196	46.0713	Clay	yes	Control	no	Organic	block_2	T6	Organic	Grapes	Vine	NA	NA	NA	NA	NA	NA	NA	NA
C680A4	spray	Elie RV-Vineyarde 3 - BD+ 12 Weeks	15	2021-05-25	Macon	France	NA	NA	Non-irrigated	NA	5.44659	46.065	Clay	yes	Treatment	yes	Organic+biodynamic	block_3	T6	Organic+biodynamic	Grapes	Vine	NA	NA	NA	NA	NA	NA	NA	NA
C680A5	spray	Elie RV-Vineyarde 3 - BD- 12 Weeks	15	2021-05-25	Macon	France	NA	NA	Non-irrigated	NA	5.44659	46.065	Clay	yes	Control	no	Organic	block_3	T6	Organic	Grapes	Vine	NA	NA	NA	NA	NA	NA	NA	NA
C680A6	spray	Frankenhausen - BD+ 12 Weeks	15	2021-05-25	Kassel	Germany	NA	NA	Non-irrigated	NA	9.71667	51.6833	Loam	yes	Treatment	yes	Organic+biodynamic	block_4	T6	Organic+biodynamic	Beans	Wheat	NA	NA	NA	NA	NA	NA	NA	NA
C680A7	spray	Frankenhausen - BD- 12 Weeks	15	2021-05-25	Kassel	Germany	NA	NA	Non-irrigated	NA	9.71667	51.6833	Loam	yes	Control	no	Organic	block_4	T6	Organic	Beans	Wheat	NA	NA	NA	NA	NA	NA	NA	NA
C6801I	twins_masson	Loc. 22 no Präp Gimont	15	2021-08-01	Condom	France	NA	NA	Non-irrigated	NA	NA	NA	Loam	yes	Control	no	Organic	loc_22	T1	Organic	NA	Sunflower	NA	NA	NA	NA	NA	NA	NA	NA
C6801J	twins_masson	Loc. 22 with Präp Gimont	15	2021-08-01	Condom	France	NA	NA	Non-irrigated	NA	NA	NA	Loam	yes	Treatment	yes	Organic+biodynamic	loc_22	T1	Organic+biodynamic	NA	Sunflower	NA	NA	NA	NA	NA	NA	NA	NA
C6803K	twins_masson	Loc 1 no Präp Loche TGV	7	2021-06-07	Macon	France	NA	NA	Non-irrigated	NA	NA	NA	Clay	yes	Control	no	Organic	loc_1	T0	Organic	NA	Grapes	NA	NA	NA	NA	NA	NA	NA	NA
C6803L	twins_masson	Loc 1 with Präp Loche TGV	7	2021-06-07	Macon	France	NA	NA	Non-irrigated	NA	NA	NA	Clay	yes	Treatment	yes	Organic+biodynamic	loc_1	T0	Organic+biodynamic	NA	Grapes	NA	NA	NA	NA	NA	NA	NA	NA
C6803M	twins_masson	Loc 2 no Präp Prisse Bothers	7	2021-06-07	Macon	France	NA	NA	Non-irrigated	NA	4.72663	46.3194	Clay	yes	Control	no	Organic	loc_2	T0	Organic	NA	Grapes	NA	NA	NA	NA	NA	NA	NA	NA
C6803N	twins_masson	Loc 2 with Präp Prisse Bothers	7	2021-06-07	Macon	France	NA	NA	Non-irrigated	NA	4.72663	46.3194	Clay	yes	Treatment	yes	Organic+biodynamic	loc_2	T0	Organic+biodynamic	NA	Grapes	NA	NA	NA	NA	NA	NA	NA	NA
C6803O	twins_masson	Loc 3 no Präp Prisse Bothers	7	2021-06-07	Macon	France	NA	NA	Non-irrigated	NA	4.72663	46.3194	Clay	yes	Control	no	Organic	loc_3	T0	Organic	NA	Grapes	NA	NA	NA	NA	NA	NA	NA	NA
C6803P	twins_masson	Loc 3 with Präp Prisse Bothers	7	2021-06-07	Macon	France	NA	NA	Non-irrigated	NA	4.72663	46.3194	Clay	yes	Treatment	yes	Organic+biodynamic	loc_3	T0	Organic+biodynamic	NA	Grapes	NA	NA	NA	NA	NA	NA	NA	NA
C6803Q	twins_masson	Loc 4 no Präp Granit Fleurie	7	2021-06-07	Macon	France	NA	NA	Non-irrigated	NA	4.67495	46.1915	Sandy loam	yes	Control	no	Organic	loc_4	T0	Organic	NA	Grapes	NA	NA	NA	NA	NA	NA	NA	NA
C6803R	twins_masson	Loc 4 with Präp Granit Fleurie	7	2021-06-07	Macon	France	NA	NA	Non-irrigated	NA	4.67495	46.1915	Sandy loam	yes	Treatment	yes	Organic+biodynamic	loc_4	T0	Organic+biodynamic	NA	Grapes	NA	NA	NA	NA	NA	NA	NA	NA
C6803S	twins_masson	Loc 5 no Präp Chateau Lavernette	7	2021-06-07	Macon	France	NA	NA	Non-irrigated	NA	NA	NA	Clay	yes	Control	no	Organic	loc_5	T0	Organic	NA	Grapes	NA	NA	NA	NA	NA	NA	NA	NA
C6803T	twins_masson	Loc 5 with Präp Chateau Lavernette	7	2021-06-07	Macon	France	NA	NA	Non-irrigated	NA	NA	NA	Clay	yes	Treatment	yes	Organic+biodynamic	loc_5	T0	Organic+biodynamic	NA	Grapes	NA	NA	NA	NA	NA	NA	NA	NA
C6803U	twins_masson	Loc 6 no Präp Chateau Lavernette	7	2021-06-07	Macon	France	NA	NA	Non-irrigated	NA	NA	NA	Clay	yes	Control	no	Organic	loc_6	T0	Organic	NA	Grapes	NA	NA	NA	NA	NA	NA	NA	NA
C6803V	twins_masson	Loc 6 with Präp Chateau Lavernette	7	2021-06-07	Macon	France	NA	NA	Non-irrigated	NA	NA	NA	Clay	yes	Treatment	yes	Organic+biodynamic	loc_6	T0	Organic+biodynamic	NA	Grapes	NA	NA	NA	NA	NA	NA	NA	NA
C6803W	twins_masson	Loc 7 no Präp Boisseau	7	2021-06-07	Macon	France	NA	NA	Non-irrigated	NA	4.74972	46.5194	Clay	yes	Control	no	Organic	loc_7	T0	Organic	NA	Grapes	NA	NA	NA	NA	NA	NA	NA	NA
C6803X	twins_masson	Loc 7 with Präp Boisseau	7	2021-06-07	Macon	France	NA	NA	Non-irrigated	NA	4.74972	46.5194	Clay	yes	Treatment	yes	Organic+biodynamic	loc_7	T0	Organic+biodynamic	NA	Grapes	NA	NA	NA	NA	NA	NA	NA	NA
C6803Y	twins_masson	Loc 8 no Präp Boisseau	7	2021-06-07	Macon	France	NA	NA	Non-irrigated	NA	4.74972	46.5194	Clay	yes	Control	no	Organic	loc_8	T0	Organic	NA	Grapes	NA	NA	NA	NA	NA	NA	NA	NA
C6803Z	twins_masson	Loc 8 with Präp Boisseau	7	2021-06-07	Macon	France	NA	NA	Non-irrigated	NA	4.74972	46.5194	Clay	yes	Treatment	yes	Organic+biodynamic	loc_8	T0	Organic+biodynamic	NA	Grapes	NA	NA	NA	NA	NA	NA	NA	NA
C68040	twins_masson	Loc 9 no Präp old area Bothers	7	2021-06-07	Macon	France	NA	NA	Non-irrigated	NA	4.72393	46.5167	Clay	yes	Control	no	Organic	loc_9	T0	Organic	NA	Grapes	NA	NA	NA	NA	NA	NA	NA	NA
C68041	twins_masson	Loc 9 old area Bothers with Präp	7	2021-06-07	Macon	France	NA	NA	Non-irrigated	NA	4.72393	46.5167	Clay	yes	Treatment	yes	Organic+biodynamic	loc_9	T0	Organic+biodynamic	NA	Grapes	NA	NA	NA	NA	NA	NA	NA	NA
C68042	twins_masson	Loc 10 no Präp old area Bothers	7	2021-06-07	Macon	France	NA	NA	Non-irrigated	NA	4.72393	46.5167	Clay	yes	Control	no	Organic	loc_10	T0	Organic	NA	Grapes	NA	NA	NA	NA	NA	NA	NA	NA
C68043	twins_masson	Loc 10 with Präp old area Bothers	7	2021-06-07	Macon	France	NA	NA	Non-irrigated	NA	4.72393	46.5167	Clay	yes	Treatment	yes	Organic+biodynamic	loc_10	T0	Organic+biodynamic	NA	Grapes	NA	NA	NA	NA	NA	NA	NA	NA
C68044	twins_masson	Loc 11 no Präp Muller Koeberle	7	2021-06-07	Colmar	France	NA	NA	Non-irrigated	NA	NA	NA	Sandy loam	yes	Control	no	Organic	loc_11	T0	Organic	NA	Grapes	NA	NA	NA	NA	NA	NA	NA	NA
C68045	twins_masson	Loc 11 with Präp Muller Koeberle	7	2021-06-07	Colmar	France	NA	NA	Non-irrigated	NA	NA	NA	Sandy loam	yes	Treatment	yes	Organic+biodynamic	loc_11	T0	Organic+biodynamic	NA	Grapes	NA	NA	NA	NA	NA	NA	NA	NA
C68046	twins_masson	Loc 12 no Präp Nates ecodyn	7	2021-06-07	Nantes	France	NA	NA	Non-irrigated	NA	NA	NA	Clay	yes	Control	no	Organic	loc_12	T0	Organic	NA	Wheat	NA	NA	NA	NA	NA	NA	NA	NA
C68047	twins_masson	Loc 12 with Präp Nates ecodyn	7	2021-06-07	Nantes	France	NA	NA	Non-irrigated	NA	NA	NA	Clay	yes	Treatment	yes	Organic+biodynamic	loc_12	T0	Organic+biodynamic	NA	Wheat	NA	NA	NA	NA	NA	NA	NA	NA
C68048	twins_masson	Loc 13 no Präp Sirac	7	2021-06-04	Sirac	France	NA	NA	Non-irrigated	NA	0.953056	43.7122	Clay	yes	Control	no	Organic	loc_13	T0	Organic	NA	Chickpea (gram pea)	NA	NA	NA	NA	NA	NA	NA	NA
C68049	twins_masson	Loc 13 with Präp Sirac	7	2021-06-04	Sirac	France	NA	NA	Non-irrigated	NA	0.953056	43.7122	Clay	yes	Treatment	yes	Organic+biodynamic	loc_13	T0	Organic+biodynamic	NA	Chickpea (gram pea)	NA	NA	NA	NA	NA	NA	NA	NA
C6804A	twins_masson	Loc 14 no Präp Encausse	7	2021-06-04	Encausse	France	NA	NA	Non-irrigated	NA	1.02	43.7092	Clay	yes	Control	no	Organic	loc_14	T0	Organic	NA	Barley	NA	NA	NA	NA	NA	NA	NA	NA
C6804B	twins_masson	Loc 14 with Präp Encausse	7	2021-06-04	Encausse	France	NA	NA	Non-irrigated	NA	1.02	43.7092	Clay	yes	Treatment	yes	Organic+biodynamic	loc_14	T0	Organic+biodynamic	NA	Barley	NA	NA	NA	NA	NA	NA	NA	NA
C6804C	twins_masson	Loc 15 no Präp Mirepoix	7	2021-06-04	Mirepoix	France	NA	NA	Non-irrigated	NA	0.666667	43.7514	Clay	yes	Control	no	Organic	loc_15	T0	Organic	NA	Chickpea (gram pea)	NA	NA	NA	NA	NA	NA	NA	NA
C6804D	twins_masson	Loc 15 with Präp Mirepoix	7	2021-06-04	Mirepoix	France	NA	NA	Non-irrigated	NA	0.666667	43.7514	Clay	yes	Treatment	yes	Organic+biodynamic	loc_15	T0	Organic+biodynamic	NA	Chickpea (gram pea)	NA	NA	NA	NA	NA	NA	NA	NA
C6804E	twins_masson	Loc 16 no Präp Mauroux	7	2021-06-04	Mauroux	France	NA	NA	Non-irrigated	NA	0.788056	43.9089	Clay	yes	Control	no	Organic	loc_16	T0	Organic	NA	Garlic	NA	NA	NA	NA	NA	NA	NA	NA
C6804F	twins_masson	Loc 16 with Präp Mauroux	7	2021-06-04	Mauroux	France	NA	NA	Non-irrigated	NA	0.788056	43.9089	Clay	yes	Treatment	yes	Organic+biodynamic	loc_16	T0	Organic+biodynamic	NA	Garlic	NA	NA	NA	NA	NA	NA	NA	NA
C6804G	twins_masson	Loc 17 no Präp Sempesserre	7	2021-06-04	Sempesserre	France	NA	NA	Non-irrigated	NA	0.6475	44.0458	Clay	yes	Control	no	Organic	loc_17	T0	Organic	NA	Wheat	NA	NA	NA	NA	NA	NA	NA	NA
C6804H	twins_masson	Loc 17 with Präp Sempesserre	7	2021-06-04	Sempesserre	France	NA	NA	Non-irrigated	NA	0.6475	44.0458	Clay	yes	Treatment	yes	Organic+biodynamic	loc_17	T0	Organic+biodynamic	NA	Wheat	NA	NA	NA	NA	NA	NA	NA	NA
C6804I	twins_masson	Loc 18 no Präp Condom	7	2021-06-04	Condom	France	NA	NA	Non-irrigated	NA	0.394167	43.9506	Clay	yes	Control	no	Organic	loc_18	T0	Organic	NA	Flax, Linseed	NA	NA	NA	NA	NA	NA	NA	NA
C6804J	twins_masson	Loc 18 with Präp Condom	7	2021-06-04	Condom	France	NA	NA	Non-irrigated	NA	0.394167	43.9506	Clay	yes	Treatment	yes	Organic+biodynamic	loc_18	T0	Organic+biodynamic	NA	Flax, Linseed	NA	NA	NA	NA	NA	NA	NA	NA
C6804K	twins_masson	Loc 19 no Präp Philippe Moissenet near Vincent	7	2021-06-07	Macon	France	NA	NA	Non-irrigated	NA	NA	NA	Clay	yes	Control	no	Organic	loc_19	T0	Organic	NA	Grapes	NA	NA	NA	NA	NA	NA	NA	NA
C6804L	twins_masson	Loc 19 with Präp Philippe Moissenet near Vincent	7	2021-06-07	Macon	France	NA	NA	Non-irrigated	NA	NA	NA	Clay	yes	Treatment	yes	Organic+biodynamic	loc_19	T0	Organic+biodynamic	NA	Grapes	NA	NA	NA	NA	NA	NA	NA	NA
C6804M	twins_masson	Loc 20 no Präp Philippe Moissenet near Vincent	7	2021-06-07	Macon	France	NA	NA	Non-irrigated	NA	NA	NA	Clay	yes	Control	no	Organic	loc_20	T0	Organic	NA	Grapes	NA	NA	NA	NA	NA	NA	NA	NA
C6804N	twins_masson	Loc 20 with Präp Philippe Moissenet near Vincent	7	2021-06-07	Macon	France	NA	NA	Non-irrigated	NA	NA	NA	Clay	yes	Treatment	yes	Organic+biodynamic	loc_20	T0	Organic+biodynamic	NA	Grapes	NA	NA	NA	NA	NA	NA	NA	NA
C6804O	twins_masson	Loc 21 no Präp Mix all vin	7	2021-06-07	Mix sample France vin	France	NA	NA	Non-irrigated	NA	NA	NA	Clay	yes	Control	no	Organic	loc_21	T0	Organic	NA	Grapes	NA	NA	NA	NA	NA	NA	NA	NA
C6804P	twins_masson	Loc 21 with Präp Mix all vin	7	2021-06-07	Mix sample France vin	France	NA	NA	Non-irrigated	NA	NA	NA	Clay	yes	Treatment	yes	Organic+biodynamic	loc_21	T0	Organic+biodynamic	NA	Grapes	NA	NA	NA	NA	NA	NA	NA	NA
C6804Q	twins_masson	Loc 1 no Präp Loche TGV	15	2021-08-04	Macon	France	NA	NA	Non-irrigated	NA	NA	NA	Clay	yes	Control	no	Organic	loc_1	T1	Organic	NA	Grapes	NA	NA	NA	NA	NA	NA	NA	NA
C6804R	twins_masson	Loc 1 with Präp Loche TGV	15	2021-08-04	Macon	France	NA	NA	Non-irrigated	NA	NA	NA	Clay	yes	Treatment	yes	Organic+biodynamic	loc_1	T1	Organic+biodynamic	NA	Grapes	NA	NA	NA	NA	NA	NA	NA	NA
C6804S	twins_masson	Loc 2 no Präp Prisse Bothers	15	2021-08-04	Macon	France	NA	NA	Non-irrigated	NA	4.72663	46.3194	Clay	yes	Control	no	Organic	loc_2	T1	Organic	NA	Grapes	NA	NA	NA	NA	NA	NA	NA	NA
C6804T	twins_masson	Loc 2 with Präp Prisse Bothers	15	2021-08-04	Macon	France	NA	NA	Non-irrigated	NA	4.72663	46.3194	Clay	yes	Treatment	yes	Organic+biodynamic	loc_2	T1	Organic+biodynamic	NA	Grapes	NA	NA	NA	NA	NA	NA	NA	NA
C6804U	twins_masson	Loc 3 no Präp Prisse Bothers	15	2021-08-04	Macon	France	NA	NA	Non-irrigated	NA	4.72663	46.3194	Clay	yes	Control	no	Organic	loc_3	T1	Organic	NA	Grapes	NA	NA	NA	NA	NA	NA	NA	NA
C6804V	twins_masson	Loc 3 with Präp Prisse Bothers	15	2021-08-04	Macon	France	NA	NA	Non-irrigated	NA	4.72663	46.3194	Clay	yes	Treatment	yes	Organic+biodynamic	loc_3	T1	Organic+biodynamic	NA	Grapes	NA	NA	NA	NA	NA	NA	NA	NA
C6804W	twins_masson	Loc 4 no Präp Granit Fleurie	15	2021-08-04	Macon	France	NA	NA	Non-irrigated	NA	4.67495	46.1915	Sandy loam	yes	Control	no	Organic	loc_4	T1	Organic	NA	Grapes	NA	NA	NA	NA	NA	NA	NA	NA
C6804X	twins_masson	Loc 4 with Präp Granit Fleurie	15	2021-08-04	Macon	France	NA	NA	Non-irrigated	NA	4.67495	46.1915	Sandy loam	yes	Treatment	yes	Organic+biodynamic	loc_4	T1	Organic+biodynamic	NA	Grapes	NA	NA	NA	NA	NA	NA	NA	NA
C6804Y	twins_masson	Loc 5 no Präp Chateau Lavernette	15	2021-08-04	Macon	France	NA	NA	Non-irrigated	NA	NA	NA	Clay	yes	Control	no	Organic	loc_5	T1	Organic	NA	Grapes	NA	NA	NA	NA	NA	NA	NA	NA
C6804Z	twins_masson	Loc 5 with Präp Chateau Lavernette	15	2021-08-04	Macon	France	NA	NA	Non-irrigated	NA	NA	NA	Clay	yes	Treatment	yes	Organic+biodynamic	loc_5	T1	Organic+biodynamic	NA	Grapes	NA	NA	NA	NA	NA	NA	NA	NA
C68050	twins_masson	Loc 6 no Präp Chateau Lavernette	15	2021-08-04	Macon	France	NA	NA	Non-irrigated	NA	NA	NA	Clay	yes	Control	no	Organic	loc_6	T1	Organic	NA	Grapes	NA	NA	NA	NA	NA	NA	NA	NA
C68051	twins_masson	Loc 6 with Präp Chateau Lavernette	15	2021-08-04	Macon	France	NA	NA	Non-irrigated	NA	NA	NA	Clay	yes	Treatment	yes	Organic+biodynamic	loc_6	T1	Organic+biodynamic	NA	Grapes	NA	NA	NA	NA	NA	NA	NA	NA
C68052	twins_masson	Loc 7 no Präp Boisseau	15	2021-08-04	Macon	France	NA	NA	Non-irrigated	NA	4.74972	46.5194	Clay	yes	Control	no	Organic	loc_7	T1	Organic	NA	Grapes	NA	NA	NA	NA	NA	NA	NA	NA
C68053	twins_masson	Loc 7 with Präp Boisseau	15	2021-08-04	Macon	France	NA	NA	Non-irrigated	NA	4.74972	46.5194	Clay	yes	Treatment	yes	Organic+biodynamic	loc_7	T1	Organic+biodynamic	NA	Grapes	NA	NA	NA	NA	NA	NA	NA	NA
C68054	twins_masson	Loc 8 no Präp Boisseau	15	2021-08-04	Macon	France	NA	NA	Non-irrigated	NA	4.74972	46.5194	Clay	yes	Control	no	Organic	loc_8	T1	Organic	NA	Grapes	NA	NA	NA	NA	NA	NA	NA	NA
C68055	twins_masson	Loc 8 with Präp Boisseau	15	2021-08-04	Macon	France	NA	NA	Non-irrigated	NA	4.74972	46.5194	Clay	yes	Treatment	yes	Organic+biodynamic	loc_8	T1	Organic+biodynamic	NA	Grapes	NA	NA	NA	NA	NA	NA	NA	NA
C68056	twins_masson	Loc 9 no Präp old area Bothers	15	2021-08-04	Macon	France	NA	NA	Non-irrigated	NA	4.72393	46.5167	Clay	yes	Control	no	Organic	loc_9	T1	Organic	NA	Grapes	NA	NA	NA	NA	NA	NA	NA	NA
C68057	twins_masson	Loc 9 old area Bothers with Präp	15	2021-08-04	Macon	France	NA	NA	Non-irrigated	NA	4.72393	46.5167	Clay	yes	Treatment	yes	Organic+biodynamic	loc_9	T1	Organic+biodynamic	NA	Grapes	NA	NA	NA	NA	NA	NA	NA	NA
C68058	twins_masson	Loc 10 no Präp old area Bothers	15	2021-08-04	Macon	France	NA	NA	Non-irrigated	NA	4.72393	46.5167	Clay	yes	Control	no	Organic	loc_10	T1	Organic	NA	Grapes	NA	NA	NA	NA	NA	NA	NA	NA
C68059	twins_masson	Loc 10 with Präp old area Bothers	15	2021-08-04	Macon	France	NA	NA	Non-irrigated	NA	4.72393	46.5167	Clay	yes	Treatment	yes	Organic+biodynamic	loc_10	T1	Organic+biodynamic	NA	Grapes	NA	NA	NA	NA	NA	NA	NA	NA
C6805A	twins_masson	Loc 11 no Präp Muller Koeberle	15	2021-08-04	Colmar	France	NA	NA	Non-irrigated	NA	NA	NA	Sandy loam	yes	Control	no	Organic	loc_11	T1	Organic	NA	Grapes	NA	NA	NA	NA	NA	NA	NA	NA
C6805B	twins_masson	Loc 11 with Präp Muller Koeberle	15	2021-08-04	Colmar	France	NA	NA	Non-irrigated	NA	NA	NA	Sandy loam	yes	Treatment	yes	Organic+biodynamic	loc_11	T1	Organic+biodynamic	NA	Grapes	NA	NA	NA	NA	NA	NA	NA	NA
C6805C	twins_masson	Loc 12 no Präp Nates ecodyn	15	2021-08-01	Nantes	France	NA	NA	Non-irrigated	NA	NA	NA	Clay	yes	Control	no	Organic	loc_12	T1	Organic	NA	Wheat	NA	NA	NA	NA	NA	NA	NA	NA
C6805D	twins_masson	Loc 12 with Präp Nates ecodyn	15	2021-08-01	Nantes	France	NA	NA	Non-irrigated	NA	NA	NA	Clay	yes	Treatment	yes	Organic+biodynamic	loc_12	T1	Organic+biodynamic	NA	Wheat	NA	NA	NA	NA	NA	NA	NA	NA
C6805E	twins_masson	Loc 13 no Präp Sirac	15	2021-08-01	Sirac	France	NA	NA	Non-irrigated	NA	0.953056	43.7122	Clay	yes	Control	no	Organic	loc_13	T1	Organic	NA	Chickpea (gram pea)	NA	NA	NA	NA	NA	NA	NA	NA
C6805F	twins_masson	Loc 13 with Präp Sirac	15	2021-08-01	Sirac	France	NA	NA	Non-irrigated	NA	0.953056	43.7122	Clay	yes	Treatment	yes	Organic+biodynamic	loc_13	T1	Organic+biodynamic	NA	Chickpea (gram pea)	NA	NA	NA	NA	NA	NA	NA	NA
C6805G	twins_masson	Loc 14 no Präp Encausse	15	2021-08-01	Encausse	France	NA	NA	Non-irrigated	NA	1.02	43.7092	Clay	yes	Control	no	Organic	loc_14	T1	Organic	NA	Barley	NA	NA	NA	NA	NA	NA	NA	NA
C6805H	twins_masson	Loc 14 with Präp Encausse	15	2021-08-01	Encausse	France	NA	NA	Non-irrigated	NA	1.02	43.7092	Clay	yes	Treatment	yes	Organic+biodynamic	loc_14	T1	Organic+biodynamic	NA	Barley	NA	NA	NA	NA	NA	NA	NA	NA
C6805I	twins_masson	Loc 15 no Präp Mirepoix	15	2021-08-01	Mirepoix	France	NA	NA	Non-irrigated	NA	0.666667	43.7514	Clay	yes	Control	no	Organic	loc_15	T1	Organic	NA	Chickpea (gram pea)	NA	NA	NA	NA	NA	NA	NA	NA
C6805J	twins_masson	Loc 15 with Präp Mirepoix	15	2021-08-01	Mirepoix	France	NA	NA	Non-irrigated	NA	0.666667	43.7514	Clay	yes	Treatment	yes	Organic+biodynamic	loc_15	T1	Organic+biodynamic	NA	Chickpea (gram pea)	NA	NA	NA	NA	NA	NA	NA	NA
C6805K	twins_masson	Loc 16 no Präp Mauroux	15	2021-08-01	Mauroux	France	NA	NA	Non-irrigated	NA	0.788056	43.9089	Clay	yes	Control	no	Organic	loc_16	T1	Organic	NA	Garlic	NA	NA	NA	NA	NA	NA	NA	NA
C6805L	twins_masson	Loc 16 with Präp Mauroux	15	2021-08-01	Mauroux	France	NA	NA	Non-irrigated	NA	0.788056	43.9089	Clay	yes	Treatment	yes	Organic+biodynamic	loc_16	T1	Organic+biodynamic	NA	Garlic	NA	NA	NA	NA	NA	NA	NA	NA
C6805M	twins_masson	Loc 17 no Präp Sempesserre	15	2021-08-01	Sempesserre	France	NA	NA	Non-irrigated	NA	0.6475	44.0458	Clay	yes	Control	no	Organic	loc_17	T1	Organic	NA	Wheat	NA	NA	NA	NA	NA	NA	NA	NA
C6805N	twins_masson	Loc 17 with Präp Sempesserre	15	2021-08-01	Sempesserre	France	NA	NA	Non-irrigated	NA	0.6475	44.0458	Clay	yes	Treatment	yes	Organic+biodynamic	loc_17	T1	Organic+biodynamic	NA	Wheat	NA	NA	NA	NA	NA	NA	NA	NA
C6805O	twins_masson	Loc 18 no Präp Condom	15	2021-08-01	Condom	France	NA	NA	Non-irrigated	NA	0.394167	43.9506	Clay	yes	Control	no	Organic	loc_18	T1	Organic	NA	Flax, Linseed	NA	NA	NA	NA	NA	NA	NA	NA
C6805P	twins_masson	Loc 18 with Präp Condom	15	2021-08-01	Condom	France	NA	NA	Non-irrigated	NA	0.394167	43.9506	Clay	yes	Treatment	yes	Organic+biodynamic	loc_18	T1	Organic+biodynamic	NA	Flax, Linseed	NA	NA	NA	NA	NA	NA	NA	NA
C6805Q	twins_masson	Loc 19 no Präp Philippe Moissenet near Vincent	15	2021-08-04	Macon	France	NA	NA	Non-irrigated	NA	NA	NA	Clay	yes	Control	no	Organic	loc_19	T1	Organic	NA	Grapes	NA	NA	NA	NA	NA	NA	NA	NA
C6805R	twins_masson	Loc 19 with Präp Philippe Moissenet near Vincent	15	2021-08-04	Macon	France	NA	NA	Non-irrigated	NA	NA	NA	Clay	yes	Treatment	yes	Organic+biodynamic	loc_19	T1	Organic+biodynamic	NA	Grapes	NA	NA	NA	NA	NA	NA	NA	NA
C6805S	twins_masson	Loc 20 no Präp Philippe Moissenet near Vincent	15	2021-08-04	Macon	France	NA	NA	Non-irrigated	NA	NA	NA	Clay	yes	Control	no	Organic	loc_20	T1	Organic	NA	Grapes	NA	NA	NA	NA	NA	NA	NA	NA
C6805T	twins_masson	Loc 20 with Präp Philippe Moissenet near Vincent	15	2021-08-04	Macon	France	NA	NA	Non-irrigated	NA	NA	NA	Clay	yes	Treatment	yes	Organic+biodynamic	loc_20	T1	Organic+biodynamic	NA	Grapes	NA	NA	NA	NA	NA	NA	NA	NA
C6805U	twins_masson	Loc 21 no Präp Mix all vin	15	2021-08-04	Mix sample France vin	France	NA	NA	Non-irrigated	NA	NA	NA	Clay	yes	Control	no	Organic	loc_21	T1	Organic	NA	Grapes	NA	NA	NA	NA	NA	NA	NA	NA
C6805V	twins_masson	Loc 21 with Präp Mix all vin	15	2021-08-04	Mix sample France vin	France	NA	NA	Non-irrigated	NA	NA	NA	Clay	yes	Treatment	yes	Organic+biodynamic	loc_21	T1	Organic+biodynamic	NA	Grapes	NA	NA	NA	NA	NA	NA	NA	NA

## Sheet: BeCrop_Index
sample_code	STR	PG-GEN7ABA	PG-GEN7ACC	PG-GEN7EPS	PG-GEN7HMS	PG-GEN7SAC	PG-GEN7SAL	PG-GEN7SID	HOM	PG-GEN7CKP	PG-GEN7GAP	PG-GEN7IAA
C68000	4.57619	2.06129	4.64643	5.00157	4.72423	4.24709	4.31064	4.91767	4.35387	4.40294	3.75998	4.78583
C68001	4.75708	4.12783	4.59205	5.00235	4.38446	0	4.33541	4.52824	4.91774	4.4421	4.17038	5.02074
C68002	5.00615	4.42264	4.6959	4.21413	4.81597	2.98258	4.88916	4.93158	5.01979	5.00304	4.80916	5.03465
C68003	4.16852	3.50816	4.38895	4.19201	4.01808	0	3.97792	4.50865	4.0036	4.093	3.77249	4.32509
C68004	5.11379	4.05601	5.043	5.03789	5.02488	4.08254	5.08332	5.03318	5.05387	5.10238	4.48262	5.17699
C68005	5.04429	3.14785	5.04218	4.86862	5.00707	4.58315	4.91937	5.01583	5.02454	4.95293	4.53144	5.08807
C68006	4.64852	4.23631	4.87557	4.293	4.3949	1.4058	4.28025	5.00245	4.37144	4.53666	4.19528	4.73537
C68007	4.48634	3.20809	4.72266	4.41752	4.43317	3.16086	4.18913	4.992	4.34601	4.31208	4.11695	4.67415
C68008	5.04407	4.59921	4.99183	5.00094	4.71036	4.20732	5.02371	5.01047	5.11858	5.03443	5.06811	5.08621
C68009	4.53386	4.1881	4.71513	4.41409	4.16356	3.41254	4.2363	4.81205	4.28773	4.43309	4.05621	4.66566
C6800A	4.75044	3.62869	4.80464	4.55924	4.36016	4.44199	4.52098	5.00121	4.72753	4.62476	4.17362	5.01964
C6800B	5.09214	4.38461	5.06209	5.01423	5.05612	4.44064	5.0518	5.06116	5.08312	5.06019	5.03634	5.13983
C6800C	4.68196	3.80226	4.66226	4.71286	4.54358	4.25207	4.4263	4.74911	4.74654	4.53378	4.2685	4.98259
C6800D	4.403	3.22057	4.55661	4.40434	4.10829	3.06302	4.26602	4.71324	4.68165	4.36411	4.58392	4.62689
C6800E	4.62765	4.07281	4.8027	4.28048	4.36511	3.77872	4.29901	4.93811	4.60697	4.4699	4.38039	4.79184
C6800F	4.51894	3.00163	4.60518	4.83498	4.42723	0	4.20577	4.75432	4.95723	4.32786	4.34677	5.01572
C6800G	4.87669	5.01159	4.74184	4.20879	4.40406	3.71177	4.49722	5.00099	4.77392	4.8143	4.51499	5.00217
C6800H	4.58932	4.65509	4.74042	4.3654	4.2602	3.3015	4.27734	4.74484	4.36794	4.4832	4.09714	4.77712
C6800I	4.81714	3.53812	5.00349	4.42701	4.47806	3.25016	4.52612	5.0065	4.39343	4.71541	4.20599	4.8385
C6800J	4.3121	3.57159	4.56147	4.35215	4.21392	5.00011	4.03985	4.65796	4.5158	4.17153	4.41202	4.53792
C6800K	4.94453	3.8784	4.8529	5.00567	4.39649	4.05435	4.75467	5.001	5.01269	4.81822	4.61469	5.04048
C6800L	4.75499	3.16581	4.90742	4.56029	4.36393	4.87024	4.61377	5.01216	4.71879	4.67562	4.4615	4.94905
C6800M	4.89124	4.02192	5.00452	4.1423	4.41686	3.59289	4.62433	4.8161	4.74843	4.61065	4.38705	5.00085
C6800N	4.50779	3.20008	4.70248	4.35138	4.11811	4.1726	4.12329	4.6839	4.27718	4.24806	3.66986	4.72889
C6800O	4.20474	3.48529	4.59141	4.17976	4.19314	3.73121	3.88567	4.53916	4.21586	4.07703	4.38808	4.18592
C6800P	3.63235	0	4.09921	3.98596	4.02042	2.18203	3.27637	4.13337	4.19369	3.44345	4.42617	3.8095
C6800Q	4.15084	4.03651	4.50739	3.82815	4.37717	0	3.67082	4.52543	4.59697	4.00081	4.93056	4.13767
C6800R	4.11865	4.00368	4.50312	3.77333	4.01259	3.07791	3.74087	4.38445	4.97904	4.05056	5.02055	4.21024
C6800S	4.11304	3.46331	4.45904	4.15273	4.15241	3.54575	3.60413	4.38602	4.25914	3.84857	4.45125	4.08703
C6800T	4.52886	3.54109	4.69941	5.01368	4.99411	3.21279	4.05799	4.69399	5.00078	4.1662	5.00348	4.46851
C6800U	4.05859	2.04439	4.49539	3.83773	4.02072	3.23787	3.84025	4.58436	3.74458	3.99144	4.05189	4.00733
C6800V	4.04503	4.33272	4.38635	4.00403	3.88183	2.82278	3.56568	4.34876	3.64093	3.87594	3.74581	4.04676
C6800W	4.3052	2.41769	4.75897	3.96704	4.39098	3.57687	4.12977	4.67158	4.15123	4.23471	4.14279	4.44391
C6800X	4.03746	2.25094	4.4898	3.73191	4.01323	0	3.76714	4.52212	4.28398	3.89374	4.42696	4.2005
C6800Y	4.2242	1.8318	4.46525	4.1293	4.31985	4.11555	4.01112	4.66791	4.01213	4.10764	3.78909	4.31216
C6800Z	4.48984	4.25682	4.72136	5.00213	4.60672	3.6297	4.17474	5.00205	5.02846	4.32287	5.03552	4.55376
C68010	4.23876	2.11783	4.4688	4.77912	4.15988	3.154	3.80244	4.54329	4.0044	3.99148	3.99699	4.15336
C68011	4.18008	3.18513	4.47092	5.00145	4.29471	4.17906	3.79517	4.67393	5.00502	3.9025	5.02573	4.15748
C68012	3.88039	3.00119	4.31251	3.97937	4.10285	3.13084	3.63749	4.38062	3.54221	3.74503	3.72324	3.88946
C68013	4.03019	4.42534	4.36539	3.68184	3.77278	0	3.61661	4.38349	3.77941	3.9772	4.03566	4.06887
C68014	4.68104	4.59933	4.88966	5.00007	4.96629	4.0702	4.26703	4.85513	4.78618	4.47623	4.5663	4.94356
C68015	4.47503	3.16771	4.80628	4.45814	4.55823	3.70067	4.11406	4.79482	4.96144	4.22334	4.63273	4.9153
C68016	4.10542	2.97127	4.45309	4.03941	4.16753	0	3.93774	4.67026	4.45988	4.06371	4.80749	4.08835
C68017	4.10956	4.4204	4.37417	4.01656	4.01783	3.63313	3.77049	4.53337	4.15798	4.05394	4.35137	4.15381
C68018	4.27486	3.07438	4.71309	4.28179	4.20439	3.73807	3.91094	4.70481	3.96986	4.08908	3.94507	4.28803
C68019	3.98819	4.16656	4.32821	4.11342	4.07004	3.63283	3.59606	4.39507	4.23449	3.77276	4.46263	4.07232
C6801A	4.129	4.81372	4.50857	5.01435	4.97805	4.30439	3.79585	4.5837	4.40126	3.8139	3.85404	4.59421
C6801B	4.06901	4.15788	4.31699	4.27093	4.14877	3.95107	3.64335	4.31772	4.1214	3.8297	4.2337	4.10642
C6801I	2.84421	5.03015	3.20397	3.23797	2.05289	0	2.50229	3.89751	2.8313	2.80204	3.16534	3.1336
C6801J	4.00306	5.34104	3.47528	4.43434	2.88275	0	2.80356	4.01648	3.74055	3.97175	4.01406	4.02362
C6801O	2.13919	2.49157	1.90153	2.83687	3.09046	0	2.05933	2.54759	2.94542	1.8299	1.85755	3.03061
C6801P	2.19537	3.08328	1.95276	2.97452	2.86326	0	2.15791	2.40966	3.01375	1.92333	1.98387	3.10553
C6801Q	2.37879	3.7819	1.81171	3.39441	2.39432	0	2.25872	2.20103	2.98247	2.28661	2.0506	3.1452
C6801R	2.1779	3.06663	1.81265	2.33003	2.58717	0	2.10799	2.30409	2.97574	1.97913	1.96991	3.02862
C6801S	2.06826	3.122	1.70541	2.9268	2.69009	0	1.97799	2.144	3.01128	1.80236	1.88624	3.0852
C6801T	3.93394	5.02033	4.38843	5.06536	5.04594	0	4.18252	5.00655	5.05723	4.0138	2.93938	5.08927
C6801U	2.69161	3.4165	1.97558	3.70995	3.26052	0	2.39436	2.66969	3.52039	2.20708	2.28875	3.61749
C6801V	2.40815	2.85936	1.81523	3.13035	3.1123	0	2.42195	2.56463	3.68627	2.11885	3.29366	3.21847
C6801W	2.77735	3.63566	2.17933	3.81434	2.55043	0	2.85452	1.88603	3.9282	2.79756	2.40177	4.09068
C6801X	3.04363	3.26129	2.43953	4.41813	3.79196	0	3.00855	2.44987	5.13737	2.61102	5.01104	4.77559
C6801Y	3.56492	3.79389	2.53527	4.12659	3.76228	0	3.47381	2.69292	4.50182	3.20442	2.18919	4.83102
C6801Z	2.85387	4.09391	2.20071	2.92151	3.23829	0	2.9659	2.06138	3.71964	2.6595	2.11545	4.06987
C68020	3.08417	4.31641	2.19384	4.28832	2.83338	0	2.58295	1.92554	4.37863	2.9281	2.8754	4.5409
C68021	3.34135	3.29338	2.35424	4.07344	3.71438	0	3.47654	2.07941	4.35553	3.11497	1.86361	4.68478
C68022	4.19657	2.73941	3.57668	5.62222	4.13655	0	3.82511	2.97657	5.07362	4.09874	2.41267	5.20665
C68023	2.94582	3.4549	2.60598	3.7561	3.39151	0	2.58817	2.27737	3.78683	2.4148	1.91528	4.1082
C68024	2.76182	3.37296	2.22705	3.51831	2.91731	0	2.49763	2.64855	3.36008	2.3319	1.65028	3.7774
C68025	2.64032	3.4145	2.27166	3.45201	3.0235	0	2.35866	2.44787	3.28416	2.32285	1.78333	3.6412
C68026	2.61275	3.25881	2.25712	3.58841	3.09461	0	2.35809	2.47138	3.13905	2.17069	1.61866	3.49004
C68027	2.46922	3.21769	2.15383	3.24259	3.00589	0	2.14712	2.52165	3.36908	2.05603	1.57141	3.79592
C68028	2.8155	3.40777	2.09581	3.27189	3.06204	0	2.49931	2.97216	3.43163	2.36321	1.78472	3.81975
C68029	3.42054	4.25968	2.32094	3.62583	2.98068	0	3.0169	2.55192	4.00458	3.23066	2.37741	4.21399
C6802A	2.76093	3.10009	2.32281	3.60203	3.34254	0	2.58561	2.53613	3.44877	2.24739	1.67626	3.83798
C6802B	2.2644	2.49433	1.99843	3.18456	2.6514	0	2.15059	2.29594	3.5774	1.9385	1.83593	3.8565
C6802C	3.16307	3.09111	2.67389	4.03911	3.64399	0	3.29083	3.11963	4.07934	2.88044	2.28723	4.28264
C6802D	3.44968	2.52484	2.60919	4.29907	3.64269	0	3.3577	2.47049	4.18733	3.00536	1.50161	4.54458
C6802E	3.49421	4.07433	2.50964	4.02292	3.88794	0	3.30065	2.45181	4.62181	3.26955	2.9467	4.82805
C6802F	2.94359	3.70943	2.39963	3.4639	3.21822	3.93247	2.64148	2.64105	4.06298	2.59583	2.0134	4.36307
C6802G	3.43882	2.12895	2.75073	5.41954	4.4408	0	3.72134	3.84709	5.2848	3.37413	4.22641	5.39438
C6802H	3.94865	4.00507	2.7011	4.37964	4.15163	0	3.82403	2.98957	4.61628	3.46666	2.12448	5.01304
C6802I	3.68958	3.07029	3.07491	4.54064	4.46191	0	3.80817	3.16897	4.28802	3.14378	2.20134	4.53315
C6802J	2.93517	0	2.37039	3.94742	3.44431	0	3.00001	2.76214	4.30272	2.57272	1.54734	4.6689
C6802K	2.67906	2.05559	2.97135	2.50212	3.36601	2.94217	2.74206	2.82738	3.41366	2.5895	3.64343	2.83767
C6802L	2.61321	2.76862	2.92598	2.749	3.03425	2.35105	2.64347	2.83925	3.60743	2.48873	3.93903	2.96411
C6802M	3.09736	2.79956	2.9016	3.11352	3.17007	2.29685	3.30639	2.9178	3.80096	3.10526	3.73074	3.37594
C6802N	3.59842	2.39402	3.6286	2.83768	3.59819	2.00145	3.54765	3.52729	4.14727	3.45578	4.16246	3.86604
C6802O	3.25093	2.41383	3.34474	2.76191	3.45271	2.13085	3.26732	3.08676	3.79335	3.21081	3.93316	3.25939
C6802P	3.50813	2.70699	3.48163	3.28927	3.73401	1.93194	3.67423	3.88359	4.08145	3.44811	4.13792	3.77669
C6802Q	3.57646	2.68409	3.31601	4.10769	3.41902	2.34791	3.47281	3.08575	3.95529	3.22999	3.21303	3.90128
C6802R	2.60839	1.94977	3.02135	2.20176	3.31789	3.17664	2.7629	2.94569	3.53811	2.53458	4.04209	2.72081
C6802S	3.29646	2.03635	3.39494	3.67892	3.19922	0	3.7294	3.00262	4.55817	3.15431	4.22947	3.98025
C6802T	3.649	1.86798	3.7153	2.77028	4.21452	0	4.05849	3.68412	4.48733	3.48127	4.09261	4.10938
C6802U	3.44109	1.94058	3.63492	3.4313	3.8865	0	3.5561	3.33501	4.35011	3.10384	3.75855	4.07002
C6802V	4.08324	1.3609	4.37076	2.42289	3.6265	0	4.36438	4.56477	4.3972	4.07706	4.1175	4.23131
C6802W	3.31413	2.19992	3.3968	4.22092	3.25576	0	3.74217	3.14339	4.42999	3.18794	3.8184	4.15075
C6802X	3.60619	1.38155	3.93172	2.75143	4.0309	2.37004	3.95317	3.47081	4.11515	3.40036	2.97679	4.19316
C6802Y	3.28149	2.23731	3.55522	3.01458	3.71758	2.46999	3.63573	3.2523	4.32661	3.22592	4.02129	3.88851
C6802Z	2.76399	2.53637	3.04807	2.52443	3.3235	1.08786	2.95438	2.79835	3.9303	2.61619	3.58805	3.27182
C68030	3.18688	3.11682	3.44947	2.58596	3.48634	2.29604	3.1268	3.28989	4.1115	3.07075	4.30208	3.44346
C68031	2.88958	2.66785	3.17046	2.68263	3.2685	1.43826	2.69923	2.93575	3.62618	2.6711	3.53737	3.30419
C68032	3.09143	2.48893	3.46376	3.23534	3.65506	0	2.94082	3.2134	3.93505	2.91638	4.11714	3.26691
C68033	3.75825	3.22654	4.07427	2.65616	3.76136	0	3.57494	3.80852	4.34583	3.62545	4.49401	4.03612
C68034	4.16197	3.01387	4.41272	4.90386	4.23248	3.13216	3.91191	4.09727	4.58299	3.87672	4.42016	4.44819
C68035	3.99357	3.20026	3.81165	4.29979	3.99587	1.62788	3.80527	3.73771	4.39604	3.72237	4.18564	4.29407
C68036	3.99977	3.09094	4.03278	4.01969	4.14492	2.26786	3.67642	3.88219	4.24382	3.77655	3.97954	4.23803
C68037	3.15031	1.93469	3.47087	3.06757	3.20466	0	3.09606	3.27396	4.14992	3.01172	4.19414	3.69163
C68038	3.81043	2.17526	4.16075	3.47256	4.0467	2.15683	3.54709	3.31413	4.49425	3.02606	3.90222	4.23334
C68039	3.28034	2.13566	3.50346	3.52642	4.02483	2.25148	3.61041	3.24767	4.28578	3.07142	3.73035	4.0168
C6803A	3.47049	2.22807	3.97586	2.73478	3.80692	2.45308	3.7062	3.45908	4.19601	3.27423	3.729	3.94988
C6803B	4.98644	2.0894	5.02331	4.16095	5.22278	0	5.00576	4.80921	5.04125	4.57675	4.52463	5.00952
C6803C	4.2031	2.19782	4.22801	4.15788	4.71508	0	4.30874	4.2599	4.48196	4.01672	3.34926	4.68325
C6803D	4.03699	2.50106	4.16995	3.12502	4.36613	3.16213	4.1627	3.9328	4.48784	3.88869	3.88883	4.38775
C6803E	4.05764	2.17468	4.30967	3.65207	4.39634	3.80085	4.15426	4.08247	4.3242	3.86366	3.66986	4.30481
C6803F	3.47624	1.78291	4.05856	2.57667	3.65649	2.37238	3.87991	3.8777	4.04648	3.37292	3.55707	3.8679
C6803K	2.8304	4.11399	3.70649	3.62495	3.55288	0	3.08629	4.01139	2.40894	3.20885	3.18369	2.62989
C6803L	3.25814	4.85389	3.38648	3.9476	3.36295	2.96091	3.12205	3.09415	2.73131	3.3892	3.02113	2.94726
C6803M	4.05901	5.07829	4.15774	3.27668	3.10216	0	4.07453	4.7134	3.29881	4.40401	4.14571	3.681
C6803N	4.32948	4.23859	5.00264	3.21732	2.60021	0	4.48282	5.02856	3.70011	4.69137	4.4504	4.08495
C6803O	3.72179	4.82333	4.22348	3.05569	3.04801	0	4.00945	4.8366	3.03917	4.1931	4.07495	3.31814
C6803P	3.36165	4.19483	4.1843	3.16998	2.77318	0	3.586	4.60988	2.63709	3.90589	3.67488	2.9204
C6803Q	4.32982	2.53425	4.33301	5.01429	5.00795	1.77263	4.2148	4.37987	3.72639	4.02102	3.38362	4.14348
C6803R	4.31415	3.73392	4.38907	5.02044	5.0316	0	4.01154	4.1259	3.85999	3.41032	3.31858	4.24422
C6803S	4.60116	4.96575	5.00353	4.15044	3.86559	3.52993	4.61109	5.0286	3.80583	4.78576	4.55802	4.18096
C6803T	4.63098	4.73666	5.01146	4.24616	4.22953	5.01201	4.49438	5.03297	3.99659	4.6213	4.47285	4.32144
C6803U	4.5426	5.14978	4.70585	4.13925	4.20627	2.49764	4.26369	5.01472	3.78013	4.76121	4.54023	4.17711
C6803V	3.99457	4.38566	4.37408	4.30984	3.70264	4.46157	4.06713	5.00286	3.32645	4.14497	4.01674	3.65893
C6803W	2.73555	4.1829	3.79422	2.00711	2.22493	2.57028	3.13806	4.15206	2.18773	3.25836	3.45591	2.41296
C6803X	2.86871	4.32034	3.82174	1.97457	2.1859	3.72724	3.19985	4.22962	2.57121	3.4042	3.66377	2.77333
C6803Y	3.39857	5.14297	3.6767	1.81119	1.80356	1.93537	2.90489	3.91128	2.67628	4.00713	4.06887	2.99905
C6803Z	3.3928	5.0143	4.02106	2.56262	2.28307	3.42655	3.46337	4.27452	2.86788	3.90042	3.95748	3.14174
C68040	3.72905	4.5412	3.3467	3.81252	4.17754	2.96952	3.6074	3.76989	3.18216	3.8268	2.89867	3.5851
C68041	4.61068	4.99205	4.84046	4.64903	4.60762	0	4.66748	5.02809	4.19984	4.78889	4.31764	4.52876
C68042	3.21976	4.17376	3.32493	4.29224	4.19846	1.58232	3.22211	3.76053	2.94321	3.24664	2.82534	3.13492
C68043	3.38655	4.16484	3.50459	4.00822	3.99228	1.81834	3.32955	3.95814	3.04585	3.44487	3.07476	3.32565
C68044	5.00734	4.41968	3.43795	5.0082	4.70723	0	4.77343	2.48521	5.0013	4.78846	2.9675	5.04693
C68045	5.67725	3.38371	5.54834	5.00882	5.00143	0	5.21292	5.04574	5.23384	5.21229	4.42746	5.76224
C68046	5.13124	6	5.11153	3.38373	5.00931	0	5.07023	5.00186	4.91647	5.11295	4.98722	5.16638
C68047	4.80289	4.72533	5.09622	3.87613	4.92331	3.49118	4.5254	5.03697	4.3609	4.77043	4.4043	4.99122
C68048	3.4121	5.04507	4.03229	2.84215	2.36756	0	3.18091	3.43988	3.16721	3.71701	3.83093	3.57446
C68049	3.83382	5.03985	4.30374	4.13999	3.42517	0	3.55785	4.00139	3.52134	4.06036	3.96183	4.03112
C6804A	2.5326	4.20331	2.76118	4.20443	2.30897	1.38401	2.13386	2.52397	2.04703	2.45583	2.3872	2.14603
C6804B	2.80969	4.71332	3.04837	4.0797	2.33411	0	2.37466	2.98905	2.59478	2.8416	3.22474	2.29432
C6804C	2.92462	4.64636	3.50281	2.313	2.20438	2.2117	2.81357	3.02425	2.70991	3.08614	3.09198	3.03728
C6804D	4.24117	4.28193	5.01063	3.64196	2.5544	2.30247	4.38976	5.01251	3.74097	4.41252	4.29771	4.22677
C6804E	3.50725	4.74472	4.24031	2.93921	3.90658	0	3.56307	4.0617	3.40518	3.80907	3.79293	3.98082
C6804F	3.31035	4.66917	4.18958	2.89366	2.38456	0	3.32921	3.83826	3.1931	3.5741	3.74299	3.68211
C6804G	2.93179	4.33253	4.07758	2	3.37194	3.67194	3.13623	4.22931	2.74593	3.2259	4.21476	2.19451
C6804H	2.95331	4.55456	3.79938	1.83313	4.0336	3.58029	2.92979	3.05472	2.39923	3.17983	3.26146	2.59874
C6804I	4.37252	5.11319	4.66004	4.19077	4.01907	4.00159	3.85033	4.44881	4.0411	4.44103	4.27074	4.50647
C6804J	4.4619	5.21226	4.54563	3.95376	3.38257	2.0933	3.75341	4.32959	4.01338	4.60124	4.4526	4.4352
C6804K	2.82103	4.33607	3.67635	2.92249	2.03589	0	3.29811	4.11443	2.65316	3.27005	3.93426	2.5237
C6804L	2.53435	3.11934	3.40856	3.42722	2.31245	0	2.98486	3.82955	2.12634	2.96291	3.15195	2.21717
C6804M	2.93856	2.12969	3.80205	2.76004	2.05104	0	3.45452	4.14199	2.90494	3.44123	3.99899	2.63283
C6804N	3.55078	4.15835	3.3184	3.90297	2.63576	0	4.0001	3.58691	3.25598	3.92946	3.56536	3.14917
C6804O	3.66637	2.90177	4.51983	2.78081	2.34446	0	4.18025	5.00979	3.003	4.16834	4.22106	3.18049
C6804P	2.63227	3.88632	3.74375	2.21501	2.25843	0	3.20665	4.14624	2.02058	3.22397	3.429	2.17665
C6804Q	2.23368	3.77072	2.97337	3.20092	2.56469	0	2.55817	2.88115	1.92394	2.55752	2.31519	2.10218
C6804R	2.84568	5.01785	2.99793	3.28763	3.16526	0	2.96448	3.02947	2.17014	3.26145	3.09965	2.3761
C6804S	3.25825	3.95182	4.17238	2.57797	2.82927	0	3.73398	4.82258	2.6171	3.7989	3.81901	2.94186
C6804T	3.78618	3.62105	4.56186	2.99559	2.85366	0	4.25898	5.0225	3.13015	4.22936	4.15364	3.57909
C6804U	3.28888	4.23443	3.84608	4.06557	3.40562	0	3.71582	4.24811	2.82073	3.76181	3.17673	3.15569
C6804V	3.53007	4.84867	4.07981	4.0522	3.86227	2.33319	3.69216	4.6058	2.95327	3.98773	3.85561	3.15606
C6804W	4.06778	2.52765	4.39197	4.43735	4.53932	5.0016	4.2018	4.2239	3.68251	4.11841	3.07166	4.10567
C6804X	3.972	4.16329	3.41775	5.00754	5.01293	0	3.52612	2.61007	2.87993	3.15464	2.47824	3.23885
C6804Y	3.92819	4.47731	4.26763	3.52638	3.35706	1.81946	4.04513	5.00633	3.07121	4.12053	4.03449	3.40805
C6804Z	3.87695	3.52927	4.44511	4.27511	4.17778	0	4.19999	5.01159	3.02185	4.15449	3.8045	3.38533
C68050	4.05823	4.05404	4.668	3.13022	2.98873	0	4.38793	5.01805	3.43693	4.35829	4.49115	3.50365
C68051	3.08179	0	4.16117	2.99957	2.32385	0	3.63956	4.73229	2.3642	3.58924	3.7506	2.51365
C68052	2.81722	3.40382	3.95728	2.01708	2.2004	0	3.18693	4.30349	2.39247	3.31453	3.65667	2.43286
C68053	3.46597	4.3631	4.26734	2.37317	2.85476	0	3.72267	4.72079	2.90114	3.95786	4.01289	3.1714
C68054	3.14447	2.69052	4.13584	2.29756	2.62282	4.01822	3.55412	4.63563	2.83558	3.59318	3.79237	3.02245
C68055	4.4551	3.61836	4.77353	5.00748	4.03127	4.09614	4.16112	5.01983	4.60613	4.10968	4.50033	4.54808
C68056	2.58737	3.09783	3.60815	2.26106	3.53423	0	2.94106	3.2644	1.9169	3.0485	2.90938	2.06372
C68057	3.33291	3.92484	4.06008	4.02528	4.06661	0	3.63702	4.34213	2.98358	3.78551	4.01618	2.66929
C68058	3.73083	4.08223	3.60079	4.18293	4.28413	2.32177	3.8141	4.09711	3.18442	3.82156	3.03408	3.57771
C68059	3.50869	0	3.80746	4.14168	4.11195	0	3.6076	4.17694	3.27443	3.4829	3.07649	3.62493
C6805A	3.05363	3.2521	3.17578	3.51675	4.1106	2.2069	3.08061	3.31214	3.57433	3.04715	3.66698	3.27624
C6805B	4.98136	3.034	4.65137	5.01758	4.67583	0	4.67629	4.27666	4.83605	4.6072	3.34664	5.00772
C6805C	5.00626	5.27983	5.01902	3.17157	4.15339	0	4.00334	5	4.046	5.03726	4.63563	4.74085
C6805D	4.66255	4.61141	5.09099	3.52053	5.00218	0	4.65057	5.03277	4.14129	4.83575	4.53332	4.51735
C6805E	3.78007	5.02424	4.26836	4.0444	2.81328	0	3.57407	3.75335	3.95077	3.98261	4.2468	4.03802
C6805F	4.09198	5.13875	4.19835	4.19214	3.17882	0	3.44442	3.19352	4.23133	4.29557	4.62326	4.17088
C6805G	2.74895	3.89171	3.20677	3.47345	1.92899	0	2.77406	3.08491	2.51875	2.76819	3.04454	2.26829
C6805H	5.03652	4.82191	5.18159	6	5.75895	5.21887	4.93835	5.12764	5.05837	4.91875	3.73247	5.09829
C6805I	3.65024	3.14205	4.67732	3.42156	2.78451	3.42611	3.77398	4.63589	4.3053	3.78207	4.91894	3.60335
C6805J	4.37124	4.04199	4.6251	5.03188	3.26795	3.94766	4.48605	4.33357	4.16448	4.42575	4.20561	4.34589
C6805K	3.66438	4.20912	4.65041	2.94236	3.31287	0	3.76398	4.19088	3.49152	3.97639	4.14116	3.79914
C6805L	3.65687	4.13694	4.4386	4.39731	4.14775	0	3.51354	4.21438	4.30275	3.67231	4.58814	4.02323
C6805M	2.68109	4.07422	3.53513	2.75607	4.19752	0	2.76097	3.32304	2.87296	2.7731	3.94978	2.43017
C6805N	3.00537	4.2923	4.15386	1.11759	3.34742	3.36423	3.28868	3.74403	2.44439	3.2115	3.77864	2.37803
C6805O	3.70641	4.68027	4.47416	3.29737	3.44087	0	3.57882	4.16353	3.81002	3.81825	4.43235	3.57604
C6805P	4.76292	5.20797	5.00362	2.74347	3.71512	0	4.18823	4.63462	4.5745	4.88363	5.0062	4.78992
C6805Q	2.7071	3.06037	3.47176	4.13697	3.39152	0	2.66442	4.19944	2.85997	2.63594	3.48109	2.7833
C6805R	3.21535	3.2085	4.18736	2.60127	2.09685	0	3.73063	4.69634	3.16643	3.71098	4.33176	2.78022
C6805S	2.6246	2.17261	3.55849	3.04837	1.72315	0	3.1322	3.70373	2.19396	3.10187	3.32425	2.18878
C6805T	2.46358	3.405	3.23297	2.83123	1.92921	0	2.96257	3.49708	2.36135	2.93075	3.59705	1.99933
C6805U	3.16958	3.92487	3.93596	4.03419	4.16035	3.0186	3.45279	4.29861	2.52526	3.4779	3.27772	2.74321
C6805V	1.9879	2.54163	2.80053	2.92358	2.07128	0	2.48215	3.13863	2.11329	2.46157	3.2709	1.85868
C68066	3.27695	3.99585	3.95823	3.01085	3.72502	2.55478	3.14306	3.69252	2.7607	3.30919	3.1369	3.02442
C68067	5.05224	4.66713	4.88791	5.03169	5.00412	0	5.09605	5.01958	4.7812	5.10477	3.63548	5.03286
C68068	4.52341	4.1631	4.70288	5.07858	5.02326	2.66986	4.55333	5.0107	4.13515	4.62707	3.11028	4.36171
C68069	3.76206	3.06062	3.58871	5.00524	4.05996	1.62891	3.44408	3.55808	3.05777	3.47144	2.5585	3.10597
C6806A	4.289	4.27289	4.05544	3.52074	3.82537	3.66117	4.32548	3.64694	3.77327	4.41044	3.32017	4.1152
C6806B	4.16527	5.05235	4.10075	4.20892	4.04983	4.13987	3.91605	4.00528	3.62053	4.19604	3.71407	4.00047
C6806C	3.3433	4.19567	3.70397	3.41124	3.41449	3.36879	3.41378	3.47666	2.95496	3.54228	3.04374	3.23726
C6806D	4.359	4.19203	4.56331	5.07116	4.27899	3.81936	3.66073	3.58797	4.26972	3.58322	2.69974	4.56339
C6806E	3.37563	4.34924	3.90667	3.60231	3.79596	3.01631	3.47434	3.71907	2.96311	3.66101	3.249	3.2495
C6806F	3.491	4.46583	3.96972	4.36548	4.16069	4.02574	3.46598	4.05583	2.87228	3.70916	3.12679	3.21998
C6806G	4.22213	5.02813	4.20207	4.74866	4.14635	3.34604	4.03495	4.23256	3.95199	4.27711	3.37161	4.3125
C6806H	3.46674	4.3348	3.42642	3.83668	3.57416	3.82167	3.419	3.0752	3.27057	3.50771	2.69335	3.62092
C6806I	4.30431	4.34599	4.27116	2.7177	4.061	0	4.58062	3.78928	4.90993	4.6086	5.01064	4.21691
C6806J	4.37957	4.24705	4.45955	4.05012	4.14291	2.68772	4.58271	3.55788	4.8082	4.64688	5.00381	4.36285
C6806K	3.48279	4.33746	3.8512	3.03366	3.92881	3.19551	3.52287	3.83	4.03629	3.66767	4.49732	3.37003
C6806L	2.64755	4.4748	3.2214	3.33931	3.52553	3.01053	2.69306	2.84437	3.80883	3.04158	4.71181	2.39722
C6806M	3.6373	4.60684	4.12146	4.22104	4.50198	2.1464	3.48474	3.66159	4.09817	3.74948	4.61851	3.37185
C6806N	4.08541	4.52216	4.49556	4.29184	4.40602	4.42163	3.87361	4.52641	4.59929	4.14214	5.00169	3.92297
C6806O	3.10849	4.45068	3.1052	3.23411	3.23616	3.12383	3.19989	2.77003	4.05115	3.44246	4.58251	2.85158
C6806P	2.69185	4.35246	3.21526	3.13538	3.38479	3.12558	2.95445	3.10653	3.70466	3.18149	4.63736	2.25993
C6806Q	3.04378	4.18466	2.97034	1.98173	3.41915	0	3.37186	3.08353	3.93404	3.44624	4.53439	2.83204
C6806R	3.54594	3.8978	2.74946	3.83372	3.85008	0	3.61386	2.86508	4.4532	3.59564	4.73277	3.40882
C6806S	3.44889	3.68463	3.30082	3.56168	2.95947	0	3.52091	2.81468	4.03688	3.52765	4.25356	3.25217
C6806T	3.31095	4.24755	3.83804	4.0289	4.06916	2.85062	3.45188	3.88862	4.29656	3.63304	4.9213	3.15377
C6806U	4.80696	5.10256	4.81113	5.07484	5.03147	4.73898	4.90491	5.02032	4.24384	5.00697	3.26189	4.65033
C6806V	4.26566	5.25226	3.57995	4.31023	4.00663	4.08093	3.37358	3.43269	3.67923	4.40304	4.051	4.08219
C6806W	3.13177	3.57554	3.5032	3.9071	3.70929	4.23603	3.30864	3.42334	2.6148	3.40263	2.6127	2.95488
C6806X	3.72758	4.01242	3.7276	4.05515	3.36752	3.40421	3.68027	3.3975	3.16588	3.76262	2.76213	3.53776
C6806Y	4.65573	5.13333	4.54988	4.23115	4.13533	3.64676	4.12289	4.35046	4.31133	4.56482	4.14097	4.68913
C6806Z	4.88507	4.09502	4.98517	4.13233	3.78464	3.30487	5.00281	4.56408	4.28352	5.00977	4.14166	4.72623
C68070	4.0002	4.30592	3.82278	4.09978	3.7919	0	3.96802	3.47315	3.55826	4.03469	2.93048	3.98381
C68071	4.21142	4.79254	4.02341	4.89081	3.75508	3.12272	3.64587	3.19384	4.0617	3.94779	2.92387	4.35432
C68072	3.528	5.02445	3.55754	4.11704	3.59903	3.39422	3.04403	3.23333	2.93531	3.50744	3.11744	3.24864
C68073	4.01425	5.02598	4.15214	5.00389	4.48153	2.26795	4.01635	4.40775	4.65651	4.16572	3.24086	5.01867
C68074	3.45877	4.12657	3.41103	3.36539	3.13886	3.2527	3.47084	2.70379	2.96213	3.64709	2.48802	3.2513
C68075	3.38924	3.63667	3.26972	3.32058	3.06588	3.33628	3.6242	3.02419	2.86754	3.67997	2.42259	3.21062
C68076	4.05933	5.02025	3.94694	4.00927	3.60266	4.0902	3.8342	3.41864	3.65319	4.14214	3.40948	4.01197
C68077	4.67879	4.44316	4.14074	4.3502	3.96421	4.04175	4.81012	4.16988	4.13688	4.90645	3.42963	4.4769
C68078	4.06151	4.24299	3.39326	3.71231	3.4694	0	4.25404	3.29297	3.4577	4.33701	2.79713	3.826
C68079	3.94719	4.58303	4.01697	4.03921	3.73036	0	3.76983	3.85072	3.49713	3.98238	3.21902	3.89896
C6807A	3.68138	4.31737	4.08652	4.49394	4.15492	4.08498	3.66509	3.5484	3.30417	3.8194	3.42652	3.57245
C6807B	3.93463	5.00634	4.26328	4.49776	4.63625	4.15406	3.85325	4.06876	3.26961	4.06574	3.82158	3.62776
C6807C	2.92494	3.55383	3.33332	4.09336	3.88474	2.096	3.14223	2.95355	3.25071	3.20865	4.04485	2.62557
C6807D	2.75007	4.56015	3.60167	4.91227	4.54551	2.44861	3.18227	4.15824	3.42092	3.20307	4.25156	2.36873
C6807E	2.53241	4.39642	3.1842	3.02897	3.24206	3.49966	2.72895	2.8965	3.32718	3.0066	4.4299	2.18595
C6807F	4.31204	4.02993	4.91295	3.37897	3.63074	3.56338	4.62842	5.0295	4.33894	4.64165	5.00934	3.90129
C6807G	2.10974	3.82438	2.82816	2.98216	2.7365	1.37341	2.09029	2.02906	3.30466	2.32997	4.3677	1.9131
C6807H	3.34569	4.03713	3.81964	3.84779	3.79068	3.8876	3.48267	3.78836	4.08038	3.55445	4.72841	2.95442
C6807I	2.90181	4.19674	3.53275	3.39546	3.5644	3.48382	2.92693	3.18882	3.82996	3.1201	4.62548	2.58493
C6807J	3.00247	4.12116	3.72168	3.09293	3.64107	3.14162	3.11795	3.76464	3.76412	3.33487	4.69909	2.52171
C6807K	2.52697	4.11547	3.19412	3.16316	3.42426	0	2.7774	3.14748	3.43889	2.95657	4.42114	2.25889
C6807L	1.98514	3.53739	2.66204	2.27996	2.46138	0	2.35208	2.34056	2.82647	2.44506	4.16522	1.82444
C6807M	3.03422	4.2158	3.78649	3.24587	3.35751	3.69998	3.18992	3.1001	3.51315	3.30857	4.36713	2.70842
C6807N	2.36286	4.01727	3.12542	3.13983	3.36738	0	2.57057	2.96608	3.13943	2.72946	4.16732	2.18611
C6807O	2.60074	3.99406	3.09429	3.44388	3.48398	0	2.86383	2.86503	3.3675	2.94404	4.23002	2.3251
C6807P	3.38561	4.24038	4.14053	4.35188	4.11456	3.11381	3.50899	4.40799	2.90636	3.74364	3.75273	2.83664
C6807Q	4.20059	4.1197	4.77412	3.32316	4.81657	0	4.07788	4.2726	4.16386	4.16215	4.17401	4.37247
C6807R	3.0879	2.23978	3.1771	2.97221	4.28094	4.05027	3.80619	4.36082	3.59959	3.37265	2.62823	4.32147
C6807S	4.86012	5.0653	5.00773	3.27648	5.01336	0	4.60251	4.93391	4.21414	5.02298	4.25186	5.00345
C6807T	4.75336	4.69173	5.01143	3.91083	5.05368	4.26813	4.91164	5.00498	3.82668	5.02081	3.80971	4.45346
C6807U	3.96625	2.89043	5.05082	2.86352	5.01776	4.22694	4.14627	5.00749	3.29863	4.3003	3.99537	3.65458
C6807V	2.96735	4.36979	3.49383	2.04749	4.33476	0	3.05014	4.34235	2.83662	3.15736	3.52088	2.92989
C6807W	4.13279	4.14937	5.00338	3.12694	4.73377	3.73325	4.28602	4.51932	3.53296	4.41751	3.63971	4.07193
C6807X	4.50423	4.02403	5.03573	3.1309	5.02943	4.47764	5.00184	5.00419	3.78332	5	4.08413	4.28696
C6807Y	3.76904	2.31871	4.73351	3.01341	4.31642	4.00872	4.09546	4.43708	3.09803	3.96694	3.02521	3.64843
C6807Z	4.11143	3.35935	4.97742	3.67718	5.01919	4.98589	4.2444	4.85455	3.776	4.21098	3.96853	4.04028
C68080	4.46711	4.189	5.01792	3.3266	4.68096	4.44725	4.53262	5.00104	3.84395	4.76146	3.66949	4.63723
C68081	3.76959	2.07215	4.74959	3.1612	4.44323	0	4.19073	4.20375	3.02497	4.08203	2.95337	3.57099
C68082	2.87551	3.07926	4.08787	3.1667	4.12841	5.00218	3.07133	3.92962	2.31139	2.91128	2.68893	2.71734
C68083	4.36241	4.96895	4.79997	3.50571	5.02476	0	4.10321	4.78363	3.70675	4.51873	3.69522	4.44168
C68084	4.05329	2.246	5.01324	3.5216	5.02065	0	4.38449	4.92759	3.52785	4.24292	3.21723	4.28897
C68085	3.75681	2.09767	4.87015	3.75328	4.9455	5.06732	3.82661	4.25567	3.14693	3.6916	2.86097	3.72012
C68086	3.16532	1.24581	4.69314	2.71358	4.65128	3.51003	3.29837	4.15299	2.96656	3.04351	3.35342	2.96667
C68087	4.43516	5.04885	5.02433	3.04599	5.01436	5.75999	4.22423	5.03221	3.93198	4.63224	4.40866	4.33641
C68088	3.13389	2.93779	4.55381	2.8745	4.30205	4.0367	3.20366	4.53041	2.88986	3.1045	3.49285	2.87557
C68089	2.77635	4.13793	3.67535	2.73545	4.0603	4.0855	2.72972	3.60135	2.65427	2.82062	3.14741	2.74114
C6808A	3.3397	3.1009	4.80544	2.35088	4.57377	4.26845	3.33083	4.55343	2.61133	3.36298	3.08264	2.8985
C6808B	2.79273	2.14631	3.85088	3.06666	4.37906	4.0183	2.74253	3.56352	2.29834	2.60071	2.64973	2.46435
C6808C	2.58759	3.23457	3.54083	2.67561	3.83615	4.52293	2.71296	3.46371	1.96884	2.61364	2.5104	2.29834
C6808D	2.71802	3.18131	3.74404	2.46601	4.1017	3.27104	2.76739	3.74587	2.12387	2.73395	2.59821	2.4479
C6808E	3.05006	2.13908	4.12946	3.70286	4.5058	5.16138	3.1754	4.41626	3.00401	2.88391	3.31782	2.88451
C6808F	2.55606	1.13011	3.61613	2.88834	3.80954	4.57412	2.81337	3.97562	2.2126	2.58687	2.61333	2.47214
C6808G	2.87889	2.81412	4.15787	2.43509	3.94307	4.69518	3.07473	4.24805	2.78585	2.91802	3.21865	2.80281
C6808H	2.59774	3.44151	3.5887	2.58231	3.94382	0	2.63287	3.21291	2.21217	2.58132	2.87541	2.29611
C6808I	3.17727	3.05504	4.60421	2.83433	4.0169	4.85734	3.35899	4.45283	2.65041	3.33569	3.20725	2.83605
C6808J	2.89316	3.41597	4.12804	2.85791	3.96993	4.6682	3.06213	4.03548	2.41836	2.97809	2.98484	2.58589
C6808K	2.25491	2.83947	2.97751	2.27676	3.41379	0	2.49184	2.84795	1.94114	2.38533	2.61392	2.06794
C6808L	2.92975	2.47788	4.10211	2.90261	4.41769	0	3.13383	4.11864	4.30879	2.90832	4.94103	2.7521
C6808O	2.56052	2.45229	3.1056	3.12341	2.73034	0	3.0055	2.90492	1.98644	3.07764	2.16394	2.23616
C6808P	2.06485	2.9117	2.81552	4.37977	4.05043	0	2.35803	3.34704	1.87152	2.32945	1.82394	1.9559
C6808Q	1.61217	2.21481	1.81542	2.61446	2.37101	0	1.90431	1.72212	1.50985	1.9318	1.37179	1.59672
C6808R	1.88886	2.149	2.18452	3.98344	3.54814	0	2.36168	2.37364	1.75658	2.30962	1.41686	1.85801
C6808S	2.28176	3.0364	3.04919	2.41929	2.19198	0	2.85854	3.20109	1.96409	2.81459	2.43579	2.1758
C6808T	1.76246	0	2.59399	2.0444	1.80254	0	2.23473	2.55792	1.65694	2.26085	2.23054	1.73743
C6808U	2.79995	3.26677	2.99204	2.9904	2.57756	0	2.88753	2.47573	2.86927	2.86717	2.84901	2.82713
C6808V	2.77057	3.80871	2.87106	2.66217	2.4915	1.74888	2.8906	2.33416	2.62413	2.90978	2.66227	2.75918
C6808W	2.84166	4.28495	2.86251	3.52375	3.13309	0	3.29217	3.05637	2.5833	3.29312	3.04692	2.59164
C6808X	1.73154	2.40287	2.3245	2.83822	2.2962	0	2.10391	2.21065	1.72284	2.09707	2.00845	1.79953
C6808Y	2.51002	2.14673	2.3622	3.91247	3.00797	0	2.99837	2.10583	2.33107	2.97384	1.89742	2.48609
C6808Z	2.57543	0	2.97823	4.42789	3.99834	4.26143	2.8485	3.19703	2.84636	2.85656	1.59176	3.21778
C68090	2.26527	2.89269	3.03093	3.01257	2.47982	0	2.72382	3.01735	2.03889	2.74416	2.3276	2.30201
C68091	2.30231	1.84954	3.41997	2.55158	2.33114	0	2.91731	3.50773	1.9273	2.98559	2.91618	2.0945
C68092	3.63368	2.02131	4.33995	3.72437	4.27322	3.34227	3.71293	4.10432	3.41724	3.578	2.75348	3.91456
C68093	3.67808	3.00929	3.96267	3.5019	4.24526	0	3.90674	3.96911	3.39026	3.7821	2.79512	3.95314
C68094	4.27166	3.40556	2.98711	4.19478	3.74128	0	4.63613	3.46757	4.14399	4.60328	2.29965	4.45427
C68095	3.0081	3.00013	3.47087	3.6643	2.67602	0	3.54185	3.38671	2.52165	3.47676	3.03151	2.76353
C68096	3.95925	3.41473	2.83477	4.81083	3.58228	0	4.19268	2.82142	3.82485	4.17038	3.22875	3.70866
C68097	3.77866	2.67274	3.24183	4.33859	3.78714	0	4.21796	3.6071	3.17457	4.17306	2.3363	3.52374
C68098	1.70604	3.22299	2.37329	1.69067	1.55109	0	1.88786	1.97169	1.61752	2.05627	1.92376	1.71339
C68099	2.33312	4.18622	3.07113	2.11888	1.82102	0	2.91309	2.59937	2.18322	2.96351	2.76782	2.43873
C6809A	3.8911	2.27686	3.55245	3.3477	3.35253	3.00825	4.30785	2.81988	3.44934	4.23354	2.31974	4.11719
C6809B	3.37079	3.1326	3.85522	2.90714	2.73242	0	3.54946	2.97235	2.99994	3.63393	2.5771	3.4105
C6809C	1.66031	3.08184	1.82457	2.68767	2.34727	0	1.91595	1.8484	1.70432	1.94308	2.22477	1.63234
C6809D	1.43634	3.52094	1.81453	1.73524	1.59599	0	1.69146	1.71824	1.38691	1.69182	1.85259	1.42571
C6809E	1.6325	1.37307	1.72141	2.5857	2.21903	0	1.79184	1.82194	1.67959	1.8085	1.42109	1.76261
C6809F	1.80359	2.31265	1.936	3.20668	2.75168	0	2.0702	2.27438	1.74691	2.05469	1.53124	1.85861
C6809G	2.78418	4.0865	3.00921	4.5169	3.933	0	2.82203	3.17935	2.52084	2.79994	2.07601	2.6857
C6809H	1.93247	3.26079	2.55266	2.42409	2.21049	0	2.25262	2.81232	1.69694	2.28978	2.70337	1.64233
C6809I	4.07565	4.4207	4.78021	3.65338	4.19151	0	3.84481	4.17111	3.63095	4.21513	3.20183	4.28847
C6809J	3.68628	3.01155	4.25593	3.87788	4.18119	0	3.6838	4.10543	3.14698	3.61256	2.59703	3.71567
C6809K	2.07228	0	2.42631	3.08783	2.53404	0	2.61337	2.37589	1.80291	2.59468	2.11493	1.85416
C6809L	1.71071	3.05837	2.37353	2.72247	2.13425	0	1.95229	2.26729	1.63898	2.0169	1.84875	1.72603
C6809M	1.91128	1.27031	2.28158	3.06088	2.26647	0	2.24549	2.13899	1.76509	2.32984	1.73458	1.86703
C6809N	1.69136	0	2.05424	3.05656	2.65261	0	1.96077	2.05083	1.61809	2.01544	1.45247	1.73156
C6809O	4.54112	5.13466	4.75641	5.05431	5.00632	0	4.82621	5.00659	3.98578	4.82522	2.81281	4.3322
C6809P	2.0926	3.00415	3.10625	2.25172	2.13821	0	2.58962	2.83012	1.87528	2.63108	2.52371	1.9987
C6809Q	2.53327	2.25223	2.97231	3.20494	3.36017	0	2.7279	2.63196	2.67035	2.61617	2.74955	2.61037
C6809R	3.26236	1.68487	4.02513	3.02827	3.35856	2.34541	3.57498	3.72538	3.0535	3.4202	2.76103	3.37781
C6809S	2.1063	3.31077	2.61912	2.9226	2.44384	0	2.49837	2.44332	1.79104	2.53052	2.11012	1.89624
C6809T	1.71241	2.85155	2.42828	2.22737	2.1163	0	1.9913	2.28115	2.45775	2.02951	3.9343	1.68647
C6809U	2.03401	3.27082	2.41623	3.065	2.66948	2.33797	2.42692	2.17327	1.75819	2.47744	1.98263	1.85951
C6809V	2.28395	0	2.25668	3.79034	3.07019	0	2.5236	2.54256	2.26221	2.49811	2.15852	2.25416
C6809W	2.58823	0	3.25162	3.27745	2.70272	0	3.05554	3.45846	2.53527	3.02388	3.24095	2.42697
C6809X	1.5632	2.76358	2.28491	2.11717	1.85022	0	1.86516	2.05525	1.54846	1.87591	2.11139	1.57048
C6809Y	3.97573	2.59121	4.79256	3.21879	3.11049	0	4.18472	4.59898	4.40596	4.10299	4.62481	4.00545
C6809Z	3.20571	2.84427	4.04398	3.08952	3.34336	2.08548	3.45052	3.40712	3.17938	3.35803	3.19891	3.20196
C680A0	2.47096	3.82942	2.38593	4.1396	2.89002	0	2.74326	2.77688	2.14324	2.73578	2.45605	2.207
C680A1	1.79323	3.70127	2.39237	2.42948	2.12359	0	2.05482	2.71195	1.9103	2.14139	3.16451	1.68669
C680A2	3.14199	4.30523	2.4639	2.45101	2.19486	0	3.56152	2.36891	3.45432	3.65689	4.10517	2.73256
C680A3	2.23357	3.44489	2.25062	4.02373	3.35487	3.76907	2.71466	2.45473	2.26345	2.66614	3.12509	1.88964
C680A4	2.2888	2.31909	3.25435	2.0747	1.87622	0	2.92154	3.42946	1.86902	2.89279	2.85757	1.94029
C680A5	2.51025	3.09521	2.82094	2.97206	2.55426	0	3.02506	3.35483	2.31587	3.00181	2.7066	2.41432
C680A6	3.76249	5.02823	4.01062	3.07923	3.03463	0	3.3133	3.4928	3.42529	4.06743	3.46918	3.88553
C680A7	3.33923	2.05809	3.5879	3.31093	3.28399	0	3.80381	3.41488	3.61908	3.57963	3.3175	3.52938
C680A8	3.13038	2.9397	3.4187	3.31963	3.25122	4.15735	3.29353	2.88441	5.03626	3.10583	5.13637	3.57927
C680A9	2.81609	2.48887	3.29231	3.02846	3.00468	0	3.00241	2.77126	2.3999	2.91698	2.39575	2.72489
C680AA	3.61421	3.03374	4.40628	3.14357	3.0707	3.8896	3.90552	4.34218	3.41121	3.8778	3.40539	3.64983
C680AB	2.81718	3.02452	3.09773	3.06685	2.92087	4.12763	2.986	2.78147	2.42932	2.90491	2.3761	2.75558
C680AC	3.94554	4.13675	4.1039	5.0041	4.07825	2.85405	3.84606	3.78109	3.95714	4.02842	3.21918	4.30079
C680AD	4.13217	4.21578	4.33385	4.51956	3.69032	2.73745	4.16133	4.09264	4.04276	4.34826	3.91584	4.26094
C680AE	3.90268	2.97888	4.29803	4.74489	3.86763	2.38603	3.81929	3.98536	3.56204	4.01658	3.30333	3.97683
C680AF	4.22235	4.39876	4.17344	5.00339	4.24884	3.41992	4.28758	4.2022	3.9326	4.40837	3.48913	4.275
C680AG	3.64253	2.79768	3.27133	3.81359	2.95799	2.4375	4.00101	3.37627	3.3972	3.76956	2.71148	3.60661
C680AH	3.83597	3.21272	3.73042	4.29089	3.44351	0	3.93125	3.95472	3.60121	3.81029	2.94837	3.97953
C680AI	3.75302	3.38625	3.60975	4.00334	2.9862	0	3.78923	3.83375	3.63946	3.7695	2.91768	4.0157
C680AJ	3.30882	3.14772	3.61463	4.07489	3.10803	2.54177	3.27672	3.57877	3.11677	3.27381	2.73688	3.39969
C680AK	3.5519	3.25839	3.62923	3.90996	3.01258	0	3.66071	3.68023	3.36588	3.65526	3.08218	3.61349
C680AL	3.4101	2.85638	3.7614	3.45989	2.64209	2.49701	3.53225	3.78694	3.26065	3.44996	2.95389	3.55359
C680AM	3.86421	3.357	3.80927	3.84655	2.75998	2.12902	3.92492	3.70572	3.50821	3.94307	3.04216	3.87103
C680AN	3.7929	3.24598	4.0171	4.17732	2.84925	0	3.84668	4.02041	3.56794	3.82263	3.36088	3.8307
C680AO	2.62767	4.20621	2.86773	3.25654	3.89127	4.32085	2.64156	2.47954	2.38332	2.82952	2.69686	2.43291
C680AP	2.37285	3.61444	3.0842	1.97399	2.62971	0	2.70003	2.60672	2.41235	2.75438	3.47749	2.08511
C680AQ	3.32168	3.64601	3.82242	2.96511	3.21197	0	3.39639	3.68345	3.76979	3.53653	4.07961	3.51502
C680AR	3.08383	2.16125	4.00087	2.42056	2.45955	3.3486	3.24527	3.84226	4.86858	3.18785	5.19606	2.84804
C680AS	4.50423	5.33481	4.59845	4.70489	4.04729	3.2846	4.32656	4.50422	4.97769	4.51785	4.85042	4.80612
C680AT	4.08702	4.18084	4.24444	4.4391	3.53695	0	3.90173	4.14487	4.52002	4.11716	4.40009	4.39184
C680AU	3.95415	4.58622	4.20188	4.89374	4.21354	0	3.86484	4.21476	4.5995	3.97102	4.68068	4.21378
C680AV	4.1229	4.02552	4.38446	4.53013	4.00103	4.12772	4.12976	4.574	4.24555	4.19769	4.28947	4.26888
C680AW	3.08842	2.63586	3.34778	3.70464	3.09129	2.33905	3.26003	3.4971	3.17534	3.03982	3.29217	3.14381
C680AX	3.69878	3.40368	3.99298	3.14356	2.75419	0	3.81456	3.89101	4.08342	3.84458	4.41801	3.72119
C680AY	3.41476	3.03955	4.02336	3.44533	2.6825	1.47909	3.4408	3.99732	3.47321	3.33498	3.56093	3.46284
C680AZ	4.03544	3.67506	4.15802	4.01577	3.27039	0	3.80268	4.03381	4.63883	3.9709	5.02619	4.10657
C680B0	4.25637	4.53156	4.19946	4.20421	3.20768	0	4.00596	4.02769	4.44214	4.18356	4.61691	4.43624
C680B1	3.13519	2.88994	3.58081	4.63458	4.09364	0	3.23243	3.77984	3.29457	3.06705	3.1742	3.21134
C680B2	4.05237	3.98867	4.26563	4.32067	3.96784	2.33735	3.85837	4.13113	4.13347	4.03807	4.26093	4.08157
C680B3	2.75003	2.0356	3.37577	3.94269	3.431	0	3.08939	3.70805	2.54766	2.88829	2.83925	2.66211
C680B4	2.05844	2.2372	2.66371	2.64564	3.02413	0	2.37079	2.51742	1.51365	2.28408	2.25777	1.68019
C680B5	2.70939	2.6421	3.63381	2.67468	2.56988	0	2.80938	3.73498	2.70964	2.7992	3.20306	2.61087
C680B6	2.85433	2.39703	3.36492	2.49727	2.62164	0	3.05906	2.92778	2.81437	2.98522	2.76168	2.95052
C680B7	2.54701	1.99151	3.09844	2.36061	2.56549	0	2.65284	2.68463	3.96229	2.63581	4.63353	2.44278
C680B8	3.20784	4.10376	3.56408	3.00896	3.05739	0	3.25801	3.54678	3.30284	3.39261	3.49134	3.31503
C680B9	3.14491	3.30053	3.62296	3.22097	3.22018	0	3.31086	3.56291	3.33158	3.40783	3.32767	3.44898
C680BA	3.47139	4.53278	3.94076	3.55389	3.21251	3.43635	3.31167	3.86672	3.47043	3.60404	3.75298	3.52301
C680BB	3.55362	4.00698	4.02271	4.30246	3.54821	3.28892	3.66278	4.16712	3.57317	3.71965	3.71353	3.75613
C680BC	2.74503	3.24807	3.04932	3.32732	2.761	0	2.9859	3.15046	2.48561	2.82355	2.67093	2.687
C680BD	3.14998	3.35491	3.68739	3.43978	2.78926	0	3.30905	3.54258	3.43669	3.28565	3.89006	3.15069
C680BE	3.37612	3.59016	3.70992	3.47214	3.05126	2.04365	3.40471	3.72197	3.29607	3.46218	3.47823	3.32915
C680BF	3.10121	2.18936	3.76847	3.87817	3.59294	0	3.32518	3.69368	4.91789	3.13618	5.07434	3.43794
C680BG	3.0386	3.82869	3.01438	3.56181	2.55065	0	3.01382	2.98325	4.01504	2.98799	4.17131	3.34513
C680BH	4.32238	4.31958	4.75205	5.04627	5.02715	2.2769	4.31814	4.82336	4.3456	4.23504	4.03119	4.35345
C680BI	3.68755	4.17382	3.80148	4.04316	3.33468	0	3.24143	3.51252	4.12676	3.52869	4.23487	3.97677
C680BJ	2.45947	2.37224	2.9654	2.94953	2.31137	1.8988	2.76829	3.06298	3.36425	2.5184	4.05076	2.61171

## Sheet: Literature_Review_Prokaryotes
Genus	Species	Effect	Mechanism	Reference	Sequence
Acetobacter	diazotrophicus	Biofertilization	Nitrogen fixation	https://doi.org/10.1099/00207713-39-3-361	GAGTTTGATTATGGCTCAGAGCGAACGCTGGCGGCATGCTTAACACATGCAAGTCGCACGAACCTTTCGGGGTTAGTGGCGGACGGGTGAGTAACGCGTAGGGATCTGTCCATGGGTGGGGGATAACTCCGGGAAACTGGAGCTAATACCGCATGACACCTGAGGGTCAAAGGCGCGAGTCGCCTGTGGAGGAACCTGCGTTCGATTAGCTGGTTGGTGGGGTAAAGGCCTACCAAGGCGATGATCGATAGCTGGTCTGAGAGGATGATCAGCCACACTGGGACTGAGACACGGCCCAGACTCCTACGGGAGGCAGCAGTGGGGAATATTGGACAATGGGCGCAAGCCTGATCCAGCAATGCCGCGTGTGTGAAGAAGGTCTTCGGATTGTAAAGCACT…
Acetobacter	diazotrophicus	Biostimulation	Indole-3-acetic production	https://doi.org/10.1007/s00253-020-10890-8	GAGTTTGATTATGGCTCAGAGCGAACGCTGGCGGCATGCTTAACACATGCAAGTCGCACGAACCTTTCGGGGTTAGTGGCGGACGGGTGAGTAACGCGTAGGGATCTGTCCATGGGTGGGGGATAACTCCGGGAAACTGGAGCTAATACCGCATGACACCTGAGGGTCAAAGGCGCGAGTCGCCTGTGGAGGAACCTGCGTTCGATTAGCTGGTTGGTGGGGTAAAGGCCTACCAAGGCGATGATCGATAGCTGGTCTGAGAGGATGATCAGCCACACTGGGACTGAGACACGGCCCAGACTCCTACGGGAGGCAGCAGTGGGGAATATTGGACAATGGGCGCAAGCCTGATCCAGCAATGCCGCGTGTGTGAAGAAGGTCTTCGGATTGTAAAGCACT…
Achromobacter	xylosoxidans	Biofertilization	Ammonia production	https://doi.org/10.1007/s00248-009-9485-0	TTGAACGCTAGCGGGATGCCTTACACATGCAAGTCGAACGGCAGCACGGACTTCGTCTGGTGGCGAGTGGCGAACGGGTGAGTAATGTATCGGAACGTGCCCAGTAGCGGGGGATAACTACGCGAAAGCGTAGCTAATACCGCATACGCCCTACGGGGGAAAGCAGGGGATCGCAAGACCTTGCACTATTGGAGCGGCCGATATCGGATTAGCTAGTTGGTGGGGTAACGGCTCACCAAGGCGACGATCCGTAGCTGGTTTGAGAGGACGACCAGCCACACTGGGACTGAGACACGGCCCAGACTCCTACGGGAGGCAGCAGTGGGGAATTTTGGACAATGGGGGAAACCCTGATCCAGCCATCCCGCGTGTGCGATGAAGGCCTTCGGGTTGTAAAGC…
Acinetobacter	genospecies	Biostimulation	Indole-3-acetic production	https://doi.org/10.1007/s00253-020-10890-8	AGAGTTTGATCCTGGCTCAGATTGAACGCTGGCGGCAGGCTTAACACATGCAAGTCGAGCGGGGGAAGGTAGCTTGCTACCGGACCTAGCGGCGGACGGGTGAGTAATGCTTAGGAATCTGCCTATTAGTGGGGGACAACATCTCGAAAGGGATGCTAATACCGCATACGTCCTACGGGAGAAAGCAGGGGATCTTCGGACCTTGCGCTAATAGATGAGCCTAAGTCGGATTAGCTAGTTGGTGGGGTAAAGGCCTACCAAGGCGACGATCTGTAGCGGGTCTGAGAGGATGATCCGCCACACTGGGACTGAGACACGGCCCAGACTCCTACGGGAGGCAGCAGTGGGGAATATTGGACAATGGGGGGAACCCTGATCCAGCCATGCCGCGTGTGTGAA…
Acinetobacter	sp.	Biostimulation	Indole-3-acetic production	https://doi.org/10.1007/s00253-020-10890-8	ATTGAACGCTGGCGGCAGGCTTAACACATGCAAGTCGAGCGGAGTGATGGTGCTTGCACTATCACTTAGCGGCGGACGGGTGAGTAATGCTTAGGAATCTGCCATTTAGTGGGGGACAACATTCCGAAAGGAATGCTAATACCGCATACGTCCTACGGGAGAAAGCAGGGGATCTTCGGACCTTGCGCTAAATGATGAGCCTAAGTCGGATTAGCTAGTTGGTGGGGTAAAGGCCTACCAAGGCGACGATCTGTAGCGGGTCTGAGAGGATGATCCGCCACACTGGGACTGAGACACGGCCCAGACTCCTACGGGAGGCAGCAGTGGGGAATATTGGACAATGGGCGGAAGCCTGATCCAGCCATGCCGCGTGTGTGAAGAAGGCCTTTTGGTTGTAAA…
Advenella	kashmirensis	Biostimulation	Cytokinin production	https://doi.org/10.1099/ijs.0.63595-0	GCAAGTCGAACGGCAGCGGGAAAGTAGCTTGCTACTTTTGCCGGCGAGTGGCGAACGGGTGAGTAATGTATCGGAACGTGCCCAGTAGCGGGGGATAACTACGCGAAAGCGTGGCTAATACCGCATACGCCCTACGGGGGAAAGGGGGGGATCTTAGGACCTCTCACTATTGGAGCGGCCGATATCGGATTAGCTAGTTGGTGGGGTAAAGGCCTACCAAGGCGACGATCCGTAGCTGGTTTGAGAGGACGACCAGCCACACTGGGACTGAGACACGGCCCAGACTCCTACGGGAGGCAGCAGTGGGGAATTTTGGACAATGGGGGAAACCCTGATCCAGCCATCCCGCGTGTGCGATGAAGGCCTTCGGGTTGTAAAGCACTTTTGTCAGGGAAGAAA…
Aeromonas	hydrophila	Biostimulation	Indole-3-acetic production	https://doi.org/10.1007/s00253-020-10890-8	AGAGTTTGATNNTGGCTCAGATTGAACGCTGGCGGCAGGCCTAACACATGCAAGTCGAGCGGCAGCGGGAAAGTAGCTTGCTACTTTTGCCGGCGAGCGGCGGACGGGTGAGTAATGCCTGGGAAATTGCCCAGTCGAGGGGGATAACAGTTGGAAACGACTGCTAATACCGCATACGCCCTACGGGGGAAAGCAGGGGACCTTCGGGCCTTGCGCGATTGGATATGCCCAGGTGGGATTAGCTAGTTGGTGAGGTAATGGCTCACCAAGGCGACGATCCCTAGCTGGTCTGAGAGGATGATCAGCCACACTGGAACTGAGACACGGTCCAGACTCCTACGGGAGGCAGCAGTGGGGAATATTGCACAATGGGGGAAACCCTGATGCAGCCATGCCGCG…
Agrobacterium	radiobacter	Bioprotection	Antibiotics	https://doi.org/10.1093/jac/23.2.283	AGCTGGCGGCAGGCTTAACACATGCAAGTCGAACGCCCCGCAAGGGGAGTGGCAGACGGGTGAGTAACGCGTGGGAACATACCCTTTCCTGCGGAATAGCTCCGGGAAACTGGAATTAATACCGCATACGCCCTACGGGGGAAAGATTTATCGGGGAAGGATTGGCCCGCGTTGGATTAGCTAGTTGGTGGGGTAAAGGCCTACCAAGGCGACGATCCATAGCTGGTCTGAGAGGATGATCAGCCACATTGGGACTGAGACACGGCCCAAACTCCTACGGGAGGCAGCAGTGGGGAATATTGGACAATGGGCGCAAGCCTGATCCAGCCATGCCGCGTGAGTGATGAAGGCCTTAGGGTTGTAAAGCTCTTTCACCGGAGAAGATAATGACGGTATCCG…
Arthrobacter	globiformis	Biofertilization		https://www.jstor.org/stable/24108742	TGAACGCTGGCGGCGTGCTTAACACATGCAAGTCGAACGATGATCCGGTGCTTGCACCGGGGATTAGTGGCGAACGGGTGAGTAACACGTGAGTAACCTGCCCTTGACTCTGGGATAAGCCTGGGAAACTGGGTCTAATACCGGATATGACTCCTCATCGCATGGTGGGGGGTGGAAAGCTTTTGTGGTTTTGGATGGACTCGCGGCCTATCAGCTTGTTGGTGAGGTAATGGCTCACCAAGGCGACGACGGGTAGCCGGCCTGAGAGGGTGACCGGCCACACTGGGACTGAGACACGGCCCAGACTCCTACGGGAGGCAGCAGTGGGGAATATTGCACAATGGGCGAAAGCCTGATGCAGCGACGCCGCGTGAGGGATGACGGCCTTCGGGTTGTAAA…
Arthrobacter	pascens	Biostimulation	Indole-3-acetic production	https://doi.org/10.1007/s00253-020-10890-8	TGATCCTGGCTCAGGATGAACGCTGGCGGCGTGCTTAACACATGCAAGTCGAACGATGATCCCCAGCTTGCTGGGGGGATTAGTGGCGAACGGGTGAGTAACACGTGAGTAACCTGCCCTTAACTCTGGGATAAGCCTGGGAAACTGGGTCTAATACCGGATATGACTCCTCATCGCATGGTGGGGGGTGGAAAGCTTTTGTGGTTTTGGATGGACTCGCGGCCTATCAGCTTGTTGGTGAGGTAATGGCTCACCAAGGCGACGACGGGTAGCCGGCCTGAGAGGGTGACCGGCCACACTGGGACTGAGACACGGCCCAGACTCCTACGGGAGGCAGCAGTGGGGAATATTGCACAATGGGCGCAAGCCTGATGCAGCGACGCCGCGTGAGGGATGACG…
Azospirillum	brasilense	Biofertilization	Phosphate solubilization	https://search.informit.org/doi/epdf/10.3316/informit.619865610861415	ACGCTGGGGGCATGCCTAACACATGCAAGTCGAACGAAGGATTCGGCCTTAGTGGTGCACGGGTGAGTAACACGTGGGAACCTGCCTTTCGGTTCGGGATAACGTTTGGAAACGGACGCTAACACCGGATACGTCCCCCAGAGAGATTTTGGCGGGGAAAGTTTACGCCGAGAGAGGGGCCCGCGTCCGATTAGGTAGTTGGTGGGGTAATGGCCCACCAAGCCGACGATCGGTAGCTGGTCTGAGAGGATGATCAGCCACACTGGGACTGAGACACGGCCCAGACTCCTACGGGAGGCAGCAGTGGGGAATATTGGACAATGGGGGCAACCCTGATCCAGCAATGCCGCGTGAGTGATGAAGGCCTTAGGGTTGTAAAGCTCTTTCGCACGCGACGAT…
Azospirillum	brasilense	Biofertilization	Nitrogen fixation	https://www.jstor.org/stable/24099513	ACGCTGGGGGCATGCCTAACACATGCAAGTCGAACGAAGGATTCGGCCTTAGTGGTGCACGGGTGAGTAACACGTGGGAACCTGCCTTTCGGTTCGGGATAACGTTTGGAAACGGACGCTAACACCGGATACGTCCCCCAGAGAGATTTTGGCGGGGAAAGTTTACGCCGAGAGAGGGGCCCGCGTCCGATTAGGTAGTTGGTGGGGTAATGGCCCACCAAGCCGACGATCGGTAGCTGGTCTGAGAGGATGATCAGCCACACTGGGACTGAGACACGGCCCAGACTCCTACGGGAGGCAGCAGTGGGGAATATTGGACAATGGGGGCAACCCTGATCCAGCAATGCCGCGTGAGTGATGAAGGCCTTAGGGTTGTAAAGCTCTTTCGCACGCGACGAT…
Azospirillum	brasilense	Biostimulation	Indole-3-acetic production	https://doi.org/10.1007/s11104-008-9560-1	ACGCTGGGGGCATGCCTAACACATGCAAGTCGAACGAAGGATTCGGCCTTAGTGGTGCACGGGTGAGTAACACGTGGGAACCTGCCTTTCGGTTCGGGATAACGTTTGGAAACGGACGCTAACACCGGATACGTCCCCCAGAGAGATTTTGGCGGGGAAAGTTTACGCCGAGAGAGGGGCCCGCGTCCGATTAGGTAGTTGGTGGGGTAATGGCCCACCAAGCCGACGATCGGTAGCTGGTCTGAGAGGATGATCAGCCACACTGGGACTGAGACACGGCCCAGACTCCTACGGGAGGCAGCAGTGGGGAATATTGGACAATGGGGGCAACCCTGATCCAGCAATGCCGCGTGAGTGATGAAGGCCTTAGGGTTGTAAAGCTCTTTCGCACGCGACGAT…
Azospirillum	brasilense	Bioremediation	Heavy metals uptake	https://doi.org/10.1016/j.jtemb.2005.03.002	ACGCTGGGGGCATGCCTAACACATGCAAGTCGAACGAAGGATTCGGCCTTAGTGGTGCACGGGTGAGTAACACGTGGGAACCTGCCTTTCGGTTCGGGATAACGTTTGGAAACGGACGCTAACACCGGATACGTCCCCCAGAGAGATTTTGGCGGGGAAAGTTTACGCCGAGAGAGGGGCCCGCGTCCGATTAGGTAGTTGGTGGGGTAATGGCCCACCAAGCCGACGATCGGTAGCTGGTCTGAGAGGATGATCAGCCACACTGGGACTGAGACACGGCCCAGACTCCTACGGGAGGCAGCAGTGGGGAATATTGGACAATGGGGGCAACCCTGATCCAGCAATGCCGCGTGAGTGATGAAGGCCTTAGGGTTGTAAAGCTCTTTCGCACGCGACGAT…
Azospirillum	lipoferum	Biostimulation	Gibberellin production	https://doi.org/10.1093/oxfordjournals.pcp.a078554	CATGGCTCAGAACGAACGCTGGCGGCATGCCTAACACATGCAAGTCGAACGAGGGTTTCCTTCGGGGGGCCTTAGTGGCGCACGGGTGAGTAACACGTGGGAACCTGCCTTTCGGTTCGGAATAACGTCTGGAAACGGACGCTAACACCGGATACGCCCTATGGGGGAAAGTTTACGCCGAGAGAGGGGCCCGCGTCGGATTAGGTAGTTGGTGAGGTAATGGCTCACCAAGCCTGCGATCCGTAGCTGGTCTGAGAGGATGATCAGCCACACTGGGACTGAGACACGGCCCAGACTCCTACGGGAGGCAGCAGTGGGGAATATTGGACAATGGGCGCAAGCCTGATCCAGCAATGCCGCGTGAGTGATGAAGGCCTTAGGGTTGTAAAGCTCTTTCGC…
Azospirillum	lipoferum	Biostimulation	Indole-3-acetic production	https://doi.org/10.1007/s00253-020-10890-8	CATGGCTCAGAACGAACGCTGGCGGCATGCCTAACACATGCAAGTCGAACGAGGGTTTCCTTCGGGGGGCCTTAGTGGCGCACGGGTGAGTAACACGTGGGAACCTGCCTTTCGGTTCGGAATAACGTCTGGAAACGGACGCTAACACCGGATACGCCCTATGGGGGAAAGTTTACGCCGAGAGAGGGGCCCGCGTCGGATTAGGTAGTTGGTGAGGTAATGGCTCACCAAGCCTGCGATCCGTAGCTGGTCTGAGAGGATGATCAGCCACACTGGGACTGAGACACGGCCCAGACTCCTACGGGAGGCAGCAGTGGGGAATATTGGACAATGGGCGCAAGCCTGATCCAGCAATGCCGCGTGAGTGATGAAGGCCTTAGGGTTGTAAAGCTCTTTCGC…
Azotobacter	chroococcum	Biostimulation	Gibberellin production	https://doi.org/10.1099/00221287-53-1-135	ACACATGCAGTCGAGCGGATGAGGGGTGCTTGCACCCCGATTCAGCGGCGGACGGGTGAGTAATGCCTAGGAATCTGCCCGATAGTGGGGGACAACGTTTCGAAAGGAACGCTAATACCGCATACGTCCTACGGGAGAAAGTGGGGGCTCTTCGGACCTCACGCTATCGGATGAGCCTAGGTCGGATTAGCTAGTTGGTGGGGTAAAGGCTCACCAAGGCGACGATCCGTAACTGGTCTGAGAGGATGATCAGTCACACTGGAACTGAGACACGGTCCAGACTCCTACGGGAGGCAGCAGTGGGGAATATTGGACAATGGGCGAAAGCCTGATCCAGCCATGCCGCGTGTGTGAAGAAGGTCTTCGGATTGTAAAGCACTTTAAGTCGGGAGGAAGGGC…
Azotobacter	chroococcum	Bioprotection	Siderophore production	https://doi.org/10.1128/aem.53.7.1418-1424.1987	ACACATGCAGTCGAGCGGATGAGGGGTGCTTGCACCCCGATTCAGCGGCGGACGGGTGAGTAATGCCTAGGAATCTGCCCGATAGTGGGGGACAACGTTTCGAAAGGAACGCTAATACCGCATACGTCCTACGGGAGAAAGTGGGGGCTCTTCGGACCTCACGCTATCGGATGAGCCTAGGTCGGATTAGCTAGTTGGTGGGGTAAAGGCTCACCAAGGCGACGATCCGTAACTGGTCTGAGAGGATGATCAGTCACACTGGAACTGAGACACGGTCCAGACTCCTACGGGAGGCAGCAGTGGGGAATATTGGACAATGGGCGAAAGCCTGATCCAGCCATGCCGCGTGTGTGAAGAAGGTCTTCGGATTGTAAAGCACTTTAAGTCGGGAGGAAGGGC…
Azotobacter	sp.	Biostimulation	Indole-3-acetic production	https://doi.org/10.1007/s00253-020-10890-8	ACACATGCAGTCGAGCGGATGAGGGGTGCTTGCACCCCGATTCAGCGGCGGACGGGTGAGTAATGCCTAGGAATCTGCCCGATAGTGGGGGACAACGTTTCGAAAGGAACGCTAATACCGCATACGTCCTACGGGAGAAAGTGGGGGCTCTTCGGACCTCACGCTATCGGATGAGCCTAGGTCGGATTAGCTAGTTGGTGGGGTAAAGGCTCACCAAGGCGACGATCCGTAACTGGTCTGAGAGGATGATCAGTCACACTGGAACTGAGACACGGTCCAGACTCCTACGGGAGGCAGCAGTGGGGAATATTGGACAATGGGCGAAAGCCTGATCCAGCCATGCCGCGTGTGTGAAGAAGGTCTTCGGATTGTAAAGCACTTTAAGTCGGGAGGAAGGGC…
Bacillus	aerius	Bioprotection	Hydrogen cyanide production	https://doi.org/10.1016/j.biocontrol.2018.04.015	TCCTGGCTCAGGACGAACGCTGGCGGCGTGCCTAATACATGCAAGTCGAGCGGACCGACGGGAGCTTGCTCCCTTAGGTCAGCGGCGGACGGGTGAGTAACACGTGCGTAACCTGCCTGTAAGACTGGGATAACTCCGGGAAACCGGGGCTAATACCGGATGCTTGATTGAACCGCATGGTTCAATCATAAAAGGTGGCTTTTAGCTACCACTTACAGATGGACCCGCGGCGCATTAGCTAGTTGGTGAGGTAACGGCTCACCAAGGCGACGATGCGTAGCCGACCTGAGAGGGTGATCGGCCACACTGGGACTGAGACACGGCCCAGACTCCTACGGGAGGCAGCAGTAGGGAATCTTCCGCAATGGACGAAAGTCTGACGGAGCAACGCCGCGTGAG…
Bacillus	amyloliquefaciens	Biostimulation	Gibberellin production	https://doi.org/10.1016/j.plaphy.2016.05.006	GACGAACGCTGGCGGCGTGCCTAATACATGCAAGTCGAGCGGACAGATGGGAGCTTGCTCCCTGATGTTAGCGGCGGACGGGTGAGTAACACGTGGGTAACCTGCCTGTAAGACTGGGATAACTCCGGGAAACCGGGGCTAATACCGGATGCTTGTTTGAACCGCATGGTTCANACATAAAAGGTGGCTTCGGCTACCACTTACAGATGGACCCGCGGCGCATTAGCTAGTTGGTGAGGTAACGGCTCACCAAGGCGACGATGCGTAGCCGACCTGAGAGGGTGATCGGCCACACTGGGACTGAGACACGGCCCAGACTCCTACGGGAGGCAGCAGTAGGGAATCTTCCGCAATGGACGAAAGTCTGACGGAGCAACGCCGCGTGAGTGATGAAGGTTT…
Bacillus	amyloliquefaciens	Bioprotection	Lipopeptides	https://doi.org/10.1016/j.biortech.2010.06.054	GACGAACGCTGGCGGCGTGCCTAATACATGCAAGTCGAGCGGACAGATGGGAGCTTGCTCCCTGATGTTAGCGGCGGACGGGTGAGTAACACGTGGGTAACCTGCCTGTAAGACTGGGATAACTCCGGGAAACCGGGGCTAATACCGGATGCTTGTTTGAACCGCATGGTTCANACATAAAAGGTGGCTTCGGCTACCACTTACAGATGGACCCGCGGCGCATTAGCTAGTTGGTGAGGTAACGGCTCACCAAGGCGACGATGCGTAGCCGACCTGAGAGGGTGATCGGCCACACTGGGACTGAGACACGGCCCAGACTCCTACGGGAGGCAGCAGTAGGGAATCTTCCGCAATGGACGAAAGTCTGACGGAGCAACGCCGCGTGAGTGATGAAGGTTT…
Bacillus	amyloliquefaciens	Bioprotection	Antibiotics	https://doi.org/10.1186/1475-2859-8-63	GACGAACGCTGGCGGCGTGCCTAATACATGCAAGTCGAGCGGACAGATGGGAGCTTGCTCCCTGATGTTAGCGGCGGACGGGTGAGTAACACGTGGGTAACCTGCCTGTAAGACTGGGATAACTCCGGGAAACCGGGGCTAATACCGGATGCTTGTTTGAACCGCATGGTTCANACATAAAAGGTGGCTTCGGCTACCACTTACAGATGGACCCGCGGCGCATTAGCTAGTTGGTGAGGTAACGGCTCACCAAGGCGACGATGCGTAGCCGACCTGAGAGGGTGATCGGCCACACTGGGACTGAGACACGGCCCAGACTCCTACGGGAGGCAGCAGTAGGGAATCTTCCGCAATGGACGAAAGTCTGACGGAGCAACGCCGCGTGAGTGATGAAGGTTT…
Bacillus	amyloliquefaciens	Bioprotection	Bacteriocins	https://pubmed.ncbi.nlm.nih.gov/16835841/	GACGAACGCTGGCGGCGTGCCTAATACATGCAAGTCGAGCGGACAGATGGGAGCTTGCTCCCTGATGTTAGCGGCGGACGGGTGAGTAACACGTGGGTAACCTGCCTGTAAGACTGGGATAACTCCGGGAAACCGGGGCTAATACCGGATGCTTGTTTGAACCGCATGGTTCANACATAAAAGGTGGCTTCGGCTACCACTTACAGATGGACCCGCGGCGCATTAGCTAGTTGGTGAGGTAACGGCTCACCAAGGCGACGATGCGTAGCCGACCTGAGAGGGTGATCGGCCACACTGGGACTGAGACACGGCCCAGACTCCTACGGGAGGCAGCAGTAGGGAATCTTCCGCAATGGACGAAAGTCTGACGGAGCAACGCCGCGTGAGTGATGAAGGTTT…
Bacillus	amyloliquefaciens	Biostimulation	Indole-3-acetic production	https://doi.org/10.1007/s00253-020-10890-8	GACGAACGCTGGCGGCGTGCCTAATACATGCAAGTCGAGCGGACAGATGGGAGCTTGCTCCCTGATGTTAGCGGCGGACGGGTGAGTAACACGTGGGTAACCTGCCTGTAAGACTGGGATAACTCCGGGAAACCGGGGCTAATACCGGATGCTTGTTTGAACCGCATGGTTCANACATAAAAGGTGGCTTCGGCTACCACTTACAGATGGACCCGCGGCGCATTAGCTAGTTGGTGAGGTAACGGCTCACCAAGGCGACGATGCGTAGCCGACCTGAGAGGGTGATCGGCCACACTGGGACTGAGACACGGCCCAGACTCCTACGGGAGGCAGCAGTAGGGAATCTTCCGCAATGGACGAAAGTCTGACGGAGCAACGCCGCGTGAGTGATGAAGGTTT…
Bacillus	anthracis	Bioprotection	Protease production	https://doi.org/10.1099/00221287-138-3-543	AGAGCTTGCTCTTATGAAGTTAGCGGCGGACGGGTGAGTAACACGTGGGTAACCTGCCCATAAGACTGGGATAACTCCGGGAAACCGGGGCTAATACCGGATAACATTTTGAACCGCATGGTTCGAAATTGAAAGGCGGCTTCGGCTGTCACTTATGGATGGACCCGCGTCGCATTAGCTAGTTGGTGAGGTAACGGCTCACCAAGGCAACGATGCGTAGCCGACCTGAGAGGGTGATCGGCCACACTGGGACTGAGACACGGCCCAGACTCCTACGGGAGGCAGCAGTAGGGAATCTTCCGCAATGGACGAAAGTCTGACGGAGCAACGCCGCGTGAGTGATGAAGGCTTTCGGGTCGTAAAACTCTGTTGTTAGGGAAGAACAAGTGCTAGTTGAAT…
Bacillus	aryabhattai	Biofertilization	Zinc solubilization	https://doi.org/10.1016/j.apsoil.2013.08.009	TTAGAGTTTGAATCCTGGCTCAGGATGAACGCTGGCGGCGTGCCTAATACATGCAAGTCGAGCGAACTGATTAGAAGCTTGCTTCTATGACGTTAGCGGCGGACGGGTGAGTAACACGTGGGCAACCTGCCTGTAAGACTGGGATAACTTCGGGAAACCGAAGCTAATACCGGATAGGATCTTCTCCTTCATGGGAGATGATTGAAAGATGGTTTCGGCTATCACTTACAGATGGGCCCGCGGTGCATTAGCTAGTTGGTGAGGTAACGGCTCACCAAGGCAACGATGCATAGCCGACCTGAGAGGGTGATCGGCCACACTGGGACTGAGACACGGCCCAGACTCCTACGGGAGGCAGCAGTAGGGAATCTTCCGCAATGGACGAAAGTCTGACGGAGC…
Bacillus	atrophaeus	Biostimulation	Indole-3-acetic production	https://doi.org/10.3389/fpls.2022.891372	GACGAACGCTGGCGGCGTGCCTAATACATGCAAGTCGAGCGGACAGATGGGAGCTTGCTCCCTGATGTTAGCGGCGGACGGGTGAGTAACACGTGGGTAACCTGCCTGTAAGACTGGGATAACTCCGGGAAACCGGGGCTAATACCGGATGCTTGTTTGAACCGCATGGTTCAAACATAAAAGGTGGCTTCGGCTACCACTTACAGATGGACCCGCGGCGCATTAGCTAGTTGGTGAGGTAACGGCTCACCAAGGCAACGATGCGTAGCCGACCTGAGAGGGTGATCGGCCACACTGGGACTGAGACACGGCCCAGACTCCTACGGGAGGCAGCAGTAGGGAATCTTCCGCAATGGACGAAAGTCTGACGGAGCAACGCCGCGTGAGTGATGAAGGTTT…
Bacillus	cereus	Bioprotection	Lipopeptides	https://doi.org/10.1016/j.colsurfb.2011.02.026	TTATTGGAGAGTTTGATCCTGGCTCAGGATGAACGCTGGCGGCGTGCCTAATACATGCAAGTCGAGCGAATGGATTAAGAGCTTGCTCTTATGAAGTTAGCGGCGGACGGGTGAGTAACACGTGGGTAACCTGCCCATAAGACTGGGATAACTCCGGGAAACCGGGGCTAATACCGGATAACATTTTGAACCGCATGGTTCGAAATTGAAAGGCGGCTTCGGCTGTCACTTATGGATGGACCCGCGTCGCATTAGCTAGTTGGTGAGGTAACGGCTCACCAAGGCAACGATGCGTAGCCGACCTGAGAGGGTGATCGGCCACACTGGGACTGAGACACGGCCCAGACTCCTACGGGAGGCAGCAGTAGGGAATCTTCCGCAATGGACGAAAGTCTGACG…
Bacillus	cereus	Bioprotection	Systemic resistance	https://doi.org/10.1002/ps.3301	TTATTGGAGAGTTTGATCCTGGCTCAGGATGAACGCTGGCGGCGTGCCTAATACATGCAAGTCGAGCGAATGGATTAAGAGCTTGCTCTTATGAAGTTAGCGGCGGACGGGTGAGTAACACGTGGGTAACCTGCCCATAAGACTGGGATAACTCCGGGAAACCGGGGCTAATACCGGATAACATTTTGAACCGCATGGTTCGAAATTGAAAGGCGGCTTCGGCTGTCACTTATGGATGGACCCGCGTCGCATTAGCTAGTTGGTGAGGTAACGGCTCACCAAGGCAACGATGCGTAGCCGACCTGAGAGGGTGATCGGCCACACTGGGACTGAGACACGGCCCAGACTCCTACGGGAGGCAGCAGTAGGGAATCTTCCGCAATGGACGAAAGTCTGACG…
Bacillus	cereus	Bioremediation	Amylase production	https://doi.org/10.1080/00021369.1976.10862265	TTATTGGAGAGTTTGATCCTGGCTCAGGATGAACGCTGGCGGCGTGCCTAATACATGCAAGTCGAGCGAATGGATTAAGAGCTTGCTCTTATGAAGTTAGCGGCGGACGGGTGAGTAACACGTGGGTAACCTGCCCATAAGACTGGGATAACTCCGGGAAACCGGGGCTAATACCGGATAACATTTTGAACCGCATGGTTCGAAATTGAAAGGCGGCTTCGGCTGTCACTTATGGATGGACCCGCGTCGCATTAGCTAGTTGGTGAGGTAACGGCTCACCAAGGCAACGATGCGTAGCCGACCTGAGAGGGTGATCGGCCACACTGGGACTGAGACACGGCCCAGACTCCTACGGGAGGCAGCAGTAGGGAATCTTCCGCAATGGACGAAAGTCTGACG…
Bacillus	circulans	Biofertilization	Potassium solubilization	https://doi.org/10.1166/asl.2012.3726	GACGAACGCTGGCGGCGTGCCTAATACATGCAAGTCGAGCGGACTTTAAAAGCTTGCTTTTAAAGTTAGCGGCGGACGGGTGAGTAACACGTGGGCAACCTGCCTGTAAGACTGGGATAACTTCGGGAAACCGGAGCTAATACCGGATAATCCTTTTCCTCTCATGAGGAAAAGCTGAAAGACGGTTTACGCTGTCACTTACAGATGGGCCCGCGGCGCATTAGCTAGTTGGTGAGGTAACGGCTCACCAAGGCGACGATGCGTAGCCGACCTGAGAGGGTGATCGGCCACACTGGGACTGAGACACGGCCCAGACTCCTACGGGAGGCAGCAGTAGGGAATCTTCCGCAATGGACGAAAGTCTGACGGAGCAACGCCGCGTGAGTGATGAAGGTTTTC…
Bacillus	circulans	Bioprotection	Protease production	https://doi.org/10.1016/j.procbio.2008.10.022	GACGAACGCTGGCGGCGTGCCTAATACATGCAAGTCGAGCGGACTTTAAAAGCTTGCTTTTAAAGTTAGCGGCGGACGGGTGAGTAACACGTGGGCAACCTGCCTGTAAGACTGGGATAACTTCGGGAAACCGGAGCTAATACCGGATAATCCTTTTCCTCTCATGAGGAAAAGCTGAAAGACGGTTTACGCTGTCACTTACAGATGGGCCCGCGGCGCATTAGCTAGTTGGTGAGGTAACGGCTCACCAAGGCGACGATGCGTAGCCGACCTGAGAGGGTGATCGGCCACACTGGGACTGAGACACGGCCCAGACTCCTACGGGAGGCAGCAGTAGGGAATCTTCCGCAATGGACGAAAGTCTGACGGAGCAACGCCGCGTGAGTGATGAAGGTTTTC…
Bacillus	endophyticus	Bioprotection	Chitinase production	https://doi.org/10.1139/cjm-2016-0249	CTGGCGGCGTGCCTAATACATGCAAGTCGAGCGGAGTTTTGAAAAGCTTGCTTTTCAAAACTTAGCGGCGGACGGGTGAGTAACACGTGGGCAACCTGCCCTTGAGACGGGGATAACTCCGGGAAACCGGAGCTAATACCGGATAACACATATCTTCGCATGAGGATATGTTAGAAGGTGGCTTTTAGCTACCACTCAAGGATGGGCCCGCGGCGCATTAGCTAGTTGGTGAGGTAACGGCTCACCAAGGCGACGATGCGTAGCCGACCTGAGAGGGTGATCGGCCACACTGGGACTGAGACACGGCCCAGACTCCTACGGGAGGCAGCAGTAGGGAATCTTCCGCAATGGACGAAAGTCTGACGGAGCAACGCCGCGTGAGTGATGAAGGTTTTCGGA…
Bacillus	filamentosus	Biofertilization	Pb solubilization	https://doi.org/10.1016/j.sajb.2019.01.006	TGAAAAGCTTGCTTTTCAAATCTTAGCGGCGGCACGGGTGAGTAACACGTGGGCAACCTGCCCTTGAGACGGGGATAACTCCGGGAAACCGGAGCTAATACCGGATAACACATATCTTCGCATGAGGATATGTTAGAAGGTGGCTTTTAGCTACCACTCAAGGATGGGCCCGCGGCGCATTAGCTAGTTGGTGAGGTAACGGCTCACCAAGGCGACGATGCGTAGCCGACCTGAGAGGGTGATCGGCCACACTGGGACTGAGACACGGCCCAGACTCCTACGGGAGGCAGCAGTAGGGAATCTTCCGCAATGGACGAAAGTCTGACGGAGCAACGCCGCGTGAGTGATGAAGGTTTTCGGATCGTAAAGCTCTGTTGTTAGGGAAGAACAAGTACCTGT…
Bacillus	firmus	Bioprotection	Siderophore production	https://doi.org/10.1007/s11274-009-0090-7	GACGAACGCTGGCGGCGTGCCTAATACATGCAAGTCGAGCGGACGGATGGGAGCTTGCTCACACGTCAGCGGCGGACGGGTGAGTAACACGTGGGCAACCTGCCTGTAAGACTGGGATAACTCCGGGAAACCGGGGCTAATACCGGATAATGCTTTTCCTCGCATGAGGAAAAGCTGAAAGATGGCATCTCGCTATCACTTACAGATGGGCCCGCGGCGCATTAGCTAGTTGGTGAGGTAACGGCTCACCAAGGCGACGATGCGTAGCCGACCTGAGAGGGTGATCGGCCACACTGGGACTGAGACACGGCCCAGACTCCTACGGGAGGCAGCAGTAGGGAATCTTCCGCAATGGACGAAAGTCTGACGGAGCAACGCCGCGTGAGTGATGAAGGTTTT…
Bacillus	macroides	Biostimulation	Gibberellin production	https://doi.org/10.1023/B:BILE.0000019555.87121.34	AGAGTTTGATCCTGGCTCAGGACGAACGCTGCCGGCGTGCCTAATACATGCAAGTCGAGCGAATCGATGGGAGCTTGCTCCCTGAGATTAGCGCGGACGGGTGAGTAACACGTGGGCAACCTGCCTATAAGACTGGGATAACTTCGGGAAACCGGAGCTAATACCGGATACGTTCTTTTCTCGCATGAGAGAAGATGGAAAGACGGTTTCGGCTGTCACTTATAGATGGGCCCGCGGCGCATTAGCTAGTTGGTGAGGTAATGGCTCACCAAGGCGACGATGCGTAGCCGACCTGAGAGGGTGATCGGCCACACTGGGACTGAGACACGGCCCAGACTCCTACGGGAGGCAGCAGTAGGGAATCTTCCGCAATGGACGAAAGTCTGACGGAGCAACGCC…
Bacillus	megaterium	Biofertilization	Phosphate solubilization	https://doi.org/10.1021/bi00850a047	CGTGCGCGCTATAATGCAAGTCGAGCGAACTGATTAGAAGCTTGCTTCTATGACGTTAGCGGCGGACGGGTGAGTAACACGTGGGCAACCTGCCTGTAAGACTGGGATAACTTCGGGAAACCGAAGCTAATACCGGATAGGATCTTCTCCTTCATGGGAGATGATTGAAAGATGGTTTCGGCTATCACTTACAGATGGGCCCGCGGTGCATTAGCTAGTTGGTGAGGTAACGGCTCACCAAGGCAACGATGCATAGCCGACCTGAGAGGGTGATCGGCCACACTGGGACTGAGACACGGCCCAGACTCCTACGGGAGGCAGCAGTAGGGAATCTTCCGCAATGGACGAAAGTCTGACGGAGCAACGCCGCGTGAGTGATGAAGGCTTTCGGGTCGTAAA…
Bacillus	megaterium	Bioremediation	Degradation of xenobiotics	https://doi.org/10.1016/j.btre.2019.e00406	CGTGCGCGCTATAATGCAAGTCGAGCGAACTGATTAGAAGCTTGCTTCTATGACGTTAGCGGCGGACGGGTGAGTAACACGTGGGCAACCTGCCTGTAAGACTGGGATAACTTCGGGAAACCGAAGCTAATACCGGATAGGATCTTCTCCTTCATGGGAGATGATTGAAAGATGGTTTCGGCTATCACTTACAGATGGGCCCGCGGTGCATTAGCTAGTTGGTGAGGTAACGGCTCACCAAGGCAACGATGCATAGCCGACCTGAGAGGGTGATCGGCCACACTGGGACTGAGACACGGCCCAGACTCCTACGGGAGGCAGCAGTAGGGAATCTTCCGCAATGGACGAAAGTCTGACGGAGCAACGCCGCGTGAGTGATGAAGGCTTTCGGGTCGTAAA…
Bacillus	mojavensis	Biofertilization	Potassium solubilization	https://doi.org/10.1002/jobm.201500459	TCCTGGCTCAGGACGAACGCTGGCGGCGTGCCTAATACATGCAAGTCGAGCGGACAGATGGGAGCTTGCTCCCTGATGTTAGCGGCGGACGGGTGAGTAACACGTGGGTAACCTGCCTGTAAGACTGGGATAACTCCGGGAAACCGGGGCTAATACCGGATGCTTGTTTGAACCGCATGGTTCAAACATAAAAGGTGGCTTCGGCTACCACTTACAGATGGACCCGCGGCGCATTAGCTAGTTGGTGAGGTAACGGCTCACCAAGGCAACGATGCGTAGCCGACCTGAGAGGGTGATCGGCCACACTGGGACTGAGACACGGCCCAGACTCCTACGGGAGGCAGCAGTAGGGAATCTTCCGCAATGGACGAAAGTCTGACGGAGCAACGCCGCGTGAGT…
Bacillus	mucilaginosus	Biofertilization	Potassium solubilization	https://doi.org/10.1007/s11104-008-9805-z	AGAGTTTGATCCTGGCTCAGGACGAACGCTGGCGGCGTGCCTAATACATGCAAGTCGAGCGGAGCACTTCGGTGCTTAGCGGCGGACGGGTGAGTAACACGTAGGCAACCTGCCTGTAAGATCGGGATAACTACCGGAAACGGTAGCTAAGACCGGATAGCTGGTTTCGGTGCATGCCGGAATCATGAAACACGGGGCAACCTGTGGCTTACGGATGGGCCTGCGGCGCATTAGCTAGTTGGCGGGGTAATGGCCCACCAAGGCGACGATGCGTAGCCGACCTGAGAGGGTGATCGGCCACACTGGGACTGAGACACGGCCCAGACTCCTACGGGAGGCAGCAGTAGGGAATCTTCCGCAATGGGCGCAAGCCTGACGGAGCAACGCCGCGTGAGTGAT…
Bacillus	oryzicola	Bioprotection	Lipopeptides	https://doi.org/10.3390/molecules25214973	AGAGTTTGATCATGGCTCAGGACGAACGCTGGCGGCGTGCCTAATACATGCAAGTCGAGCGGACAGATGGGAGCTTGCTCCCTGATGTTAGCGGCGGACGGGTGAGTAACACGTGGGTAACCTGCCTGTAAGACTGGGATAACTCCGGGAAACCGGGGCTAATACTGGATGGTTGTTTGAACCGCATGGTTCAGACATAAAAGGTGGCTTCGGCTACCACTTACAGATGGACCCGCGGCGCATTAGCTAGTTGGTGAGGTAACGGCTCACCAAGGCGACGATGCGTAGCCGACCTGAGAGGGTGATCGGCCACACTGGGACTGAGACACGGCCCAGACTCCTACGGGAGGCAGCAGTAGGGAATCTTCCGCAATGGACGAAAGTCTGACGGAGCAACGC…
Bacillus	pantothenticus	Bioprotection	Protease production	https://doi.org/10.18036/estubtdc.680602	GACGAACGCTGGCGGCGTGCCTAATACATGCAAGTCGAGCGCGGGAAGCAAGCAGATCTCCTTCGGGGGTGACGCTTGTGGAACGAGCGGCGGACGGGTGAGTAACACGTGGGCAACCTACCTGTAAGACTGGGATAACTCCGGGAAACCGGGGCTAATACCGGATGATACATATCGTCGCATGACGAGATGTTGAAAGGCGGCATATGCTGTCACTTACAGATGGGCCCGCGGCGCATTAGCTAGTTGGTGAGATAAAAGCTCACCAAGGCGACGATGCGTAGCCGACCTGAGAGGGTGATCGGCCACACTGGGACTGAGACACGGCCCAGACTCCTACGGGAGGCAGCAGTAGGGAATCTTCCGCAATGGACGAAAGTCTGACGGAGCAACGCCGCG…
Bacillus	pseudomycoides	Biofertilization	Potassium solubilization	https://doi.org/10.1111/jam.14130	GAGAGTTTGATCCTGGCTCAGGATGAACGCTGGCGGCGTGCCTAATACTTGCAAGTCGAGCGAATGGATTAAGAGCTTGCTCTTATGAAGTTAGCGGCGGACGGGTGAGTAACACGTGGGTAACCTGCCCATAAGACTGGGATAACTCCGGGAAACCGGGGCTAATACCGGATAACATTTTGCACCGCATGGTGCGAAATTCAAAGGCGGCTTCGGCTGTCACTTATGGATGGACCCGCGTCGCATTAGCTAGTTGGTGAGGTAACGGCTCACCAAGGCAACGATGCGTAGCCGACCTGAGAGGGTGATCGGCCACACTGGGACTGAGACACGGACCAGACTCCTACGGGAGGCAGCAGTAGGGAATCTTCCGCAATGGACGAAAGTCTGACGGAGCAA…
Bacillus	pumilus	Biostimulation	Gibberellin production	https://doi.org/10.1034/j.1399-3054.2001.1110211.x	GACGAACGCTGGCGGCGTGCCTAATACATGCAAGTCGAGCGGACAGAAGGGAGCTTGCTCCCGGATGTTAGCGGCGGACGGGTGAGTAACACGTGGGTAACCTGCCTGTAAGACTGGGATAACTCCGGGAAACCGGAGCTAATACCGGATAGTTCCTTGAACCGCATGGTTCAAGGATGAAAGACGGTTTCGGCTGTCACTTACAGATGGACCCGCGGCGCATTAGCTAGTTGGTGGGGTAATGGCTCACCAAGGCGACGATGCGTAGCCGACCTGAGAGGGTGATCGGCCACACTGGGACTGAGACACGGCCCAGACTCCTACGGGAGGCAGCAGTAGGGAATCTTCCGCAATGGACGAAAGTCTGACGGAGCAACGCCGCGTGAGTGATGAAGGTTT…
Bacillus	pumilus	Bioprotection	Chitinase production	https://doi.org/10.1556/018.66.2015.4.8	GACGAACGCTGGCGGCGTGCCTAATACATGCAAGTCGAGCGGACAGAAGGGAGCTTGCTCCCGGATGTTAGCGGCGGACGGGTGAGTAACACGTGGGTAACCTGCCTGTAAGACTGGGATAACTCCGGGAAACCGGAGCTAATACCGGATAGTTCCTTGAACCGCATGGTTCAAGGATGAAAGACGGTTTCGGCTGTCACTTACAGATGGACCCGCGGCGCATTAGCTAGTTGGTGGGGTAATGGCTCACCAAGGCGACGATGCGTAGCCGACCTGAGAGGGTGATCGGCCACACTGGGACTGAGACACGGCCCAGACTCCTACGGGAGGCAGCAGTAGGGAATCTTCCGCAATGGACGAAAGTCTGACGGAGCAACGCCGCGTGAGTGATGAAGGTTT…
Bacillus	siamensis	Biostimulation	Gibberellin production	https://doi.org/10.1016/j.sjbs.2016.01.042	GGCTCAGGACGAACGCTGGCGGCGTGCCTAATACATGCAAGTCGAGCGGACAGATGGGAGCTTGCTCCCTGATGTTAGCGGCGGACGGGTGAGTAACACGTGGGTAACCTGCCTGTAAGACTGGGATAACTCCGGGAAACCGGGGCTAATACCGGATGGTTGTTTGAACCGCATGGTTCAGACATAAAAGGTGGCTTCGGCTACCACTTACAGATGGACCCGCGGCGCATTAGCTAGTTGGTGAGGTAACGGCTCACCAAGGCGACGATGCGTAGCCGACCTGAGAGGGTGATCGGCCACACTGGGACTGAGACACGGCCCAGACTCCTACGGGAGGCAGCAGTAGGGAATCTTCCGCAATGGACGAAAGTCTGACGGAGCAACGCCGCGTGAGTGATG…
Bacillus	siamensis	Bioprotection	Lipopeptides	https://doi.org/10.1007/s13197-017-2668-7	GGCTCAGGACGAACGCTGGCGGCGTGCCTAATACATGCAAGTCGAGCGGACAGATGGGAGCTTGCTCCCTGATGTTAGCGGCGGACGGGTGAGTAACACGTGGGTAACCTGCCTGTAAGACTGGGATAACTCCGGGAAACCGGGGCTAATACCGGATGGTTGTTTGAACCGCATGGTTCAGACATAAAAGGTGGCTTCGGCTACCACTTACAGATGGACCCGCGGCGCATTAGCTAGTTGGTGAGGTAACGGCTCACCAAGGCGACGATGCGTAGCCGACCTGAGAGGGTGATCGGCCACACTGGGACTGAGACACGGCCCAGACTCCTACGGGAGGCAGCAGTAGGGAATCTTCCGCAATGGACGAAAGTCTGACGGAGCAACGCCGCGTGAGTGATG…
Bacillus	sonorensis	Bioprotection	Chitinase production	https://doi.org/10.1007/s40011-016-0822-z	GACGAACGCTGGCGGCGTGCCTAATACATGCAAGTCGAGCGAACCGACGGGAGCTTGCTCCCTTAGGTTAGCGGCGGACGGGTGAGTAACACGTGGGTAACCTGCCTGTAAGACTGGGATAACTCCGGGAAACCGGGGCTAATACCGGATGCTTGATTGAACCGCATGGTTCAATTATAAAAGGTGGCTTTTAGCTACCACTTACAGATGGACCCGCGGCGCATTAGCTAGTTGGTGAGGTAACGGCTCACCAAGGCGACGATGCGTAGCCGACCTGAGAGGGTGATCGGCCACACTGGGACTGAGACACGGCCCAGACTCCTACGGGAGGCAGCAGTAGGGAATCTTCCGCAATGGACGAAAGTCTGACGGAGCAACGCCGCGTGAGTGATGAAGGTT…
Bacillus	sp.	Biostimulation	Indole-3-acetic production	https://doi.org/10.1007/s00253-020-10890-8	GACGAACGCTGGCGGCGTGCCTAATACATGCAAGTCGAGCGAACCGACGGGAGCTTGCTCCCTTAGGTTAGCGGCGGACGGGTGAGTAACACGTGGGTAACCTGCCTGTAAGACTGGGATAACTCCGGGAAACCGGGGCTAATACCGGATGCTTGATTGAACCGCATGGTTCAATTATAAAAGGTGGCTTTTAGCTACCACTTACAGATGGACCCGCGGCGCATTAGCTAGTTGGTGAGGTAACGGCTCACCAAGGCGACGATGCGTAGCCGACCTGAGAGGGTGATCGGCCACACTGGGACTGAGACACGGCCCAGACTCCTACGGGAGGCAGCAGTAGGGAATCTTCCGCAATGGACGAAAGTCTGACGGAGCAACGCCGCGTGAGTGATGAAGGTT…
Bacillus	sphaericus	Biofertilization	Zinc solubilization	https://doi.org/10.1590/S1517-83822001000100001	CCTGGCTCAGGACGAACGCTGGCGGCGTGCCTAATACATGCAAGTCGAGCGAACAGAGAAGGAGCTTGCTCCTTTGACGTTAGCGGCGGACGGGTGAGTAACACGTGGGCAACCTACCCTATAGTTTGGGATAACTCCGGGAAACCGGGGCTAATACCGAATAATCTCTTGTCCCTCATGGGACAATACTGAAAGACGGTTTCGGCTGTCGCTATAGGATGGGCCCGCGGCGCATTAGCTAGTTGGTGAGGTAACGGCTCACCAAGGCAACGATGCGTAGCCGACCTGAGAGGGTGATCGGCCACACTGGGACTGAGACACGGCCCAGACTCCTACGGGAGGCAGCAGTAGGGAATCTTCCACAATGGGCGAAAGCCTGATGGAGCAACGCCGCGTGAG…
Bacillus	sphaericus	Biostimulation	Indole-3-acetic production	https://doi.org/10.1016/j.micres.2004.10.003	CCTGGCTCAGGACGAACGCTGGCGGCGTGCCTAATACATGCAAGTCGAGCGAACAGAGAAGGAGCTTGCTCCTTTGACGTTAGCGGCGGACGGGTGAGTAACACGTGGGCAACCTACCCTATAGTTTGGGATAACTCCGGGAAACCGGGGCTAATACCGAATAATCTCTTGTCCCTCATGGGACAATACTGAAAGACGGTTTCGGCTGTCGCTATAGGATGGGCCCGCGGCGCATTAGCTAGTTGGTGAGGTAACGGCTCACCAAGGCAACGATGCGTAGCCGACCTGAGAGGGTGATCGGCCACACTGGGACTGAGACACGGCCCAGACTCCTACGGGAGGCAGCAGTAGGGAATCTTCCACAATGGGCGAAAGCCTGATGGAGCAACGCCGCGTGAG…
Bacillus	stearothermophilus	Bioprotection	Amylase production	https://doi.org/10.1128/aem.52.1.179-184.1986	ACGAACGCTGGCGGCGTGCCTAATACATGCAAGTCGAGCGGACCGGATTGGGGCTTGCCTTGATTCGGTCAGCGGCGGACGGGTGAGTAACACGTGGGCAACCTGCCCGCAAGACCGGGATAACTCCGGGAAACCGGAGCTAATACCGGATAACACCGAAGACCGCATGGTCTTCGGTTGAAAGGCGGCCTTTGGGCTGTCACTTGCGGATGGGCCCGCGGCGCATTAGCTAGTTGGTGAGGTAACGGCTCACCAAGGCGACGATGCGTAGCCGGCCTGAGAGGGTGACCGGCCACACTGGGACTGAGACACGGCCCAGACTCCTACGGGAGGCAGCAGTAGGGAATCTTCCGCAATGGGCGAAAGCCTGACGGAGCGACGCCGCGTGAGCGAAGAAGG…
Bacillus	subtilis	Biofertilization	Ammonia production	https://doi.org/10.1016/j.ymben.2014.02.007	CAGTGAATTCGAGGCGGCGTGCCTAATACATGCAAGTCGAGCGGACAGATGGGAGCTTGCTCCCTGATGTTAGCGGCGGACGGGTGAGTAACACGTGGGTAACCTGCCTGTAAGACTGGGATAACTCCGGGAAACCGGGGCTAATACCGGATGGTTGTCTGAACCGCATGGTTCAGACATAAAAGGTGGCTTTGGCTACCACTTACAGATGGACCCGCGGCGCATTAGCTAGTTGGTGAGGTAACGGCTCACCAAGGCAACGATGCGTAGCCGACCTGAGAGGGTGATCGGCCACACTGGGACTGAGACACGGCCCAGACTCCTACGGGAGGCAGCAGTAGGGAATCTTCCGCAATGGACGAAAGTCTGACGGAGCAACGCCGCGTGAGTGATGAAGGT…
Bacillus	subtilis	Biostimulation	Indole-3-acetic production	https://doi.org/10.1007/s12033-023-00743-w	CAGTGAATTCGAGGCGGCGTGCCTAATACATGCAAGTCGAGCGGACAGATGGGAGCTTGCTCCCTGATGTTAGCGGCGGACGGGTGAGTAACACGTGGGTAACCTGCCTGTAAGACTGGGATAACTCCGGGAAACCGGGGCTAATACCGGATGGTTGTCTGAACCGCATGGTTCAGACATAAAAGGTGGCTTTGGCTACCACTTACAGATGGACCCGCGGCGCATTAGCTAGTTGGTGAGGTAACGGCTCACCAAGGCAACGATGCGTAGCCGACCTGAGAGGGTGATCGGCCACACTGGGACTGAGACACGGCCCAGACTCCTACGGGAGGCAGCAGTAGGGAATCTTCCGCAATGGACGAAAGTCTGACGGAGCAACGCCGCGTGAGTGATGAAGGT…
Bacillus	subtilis	Biostimulation	Cytokinin production	https://doi.org/10.3389/fmicb.2017.00171	CAGTGAATTCGAGGCGGCGTGCCTAATACATGCAAGTCGAGCGGACAGATGGGAGCTTGCTCCCTGATGTTAGCGGCGGACGGGTGAGTAACACGTGGGTAACCTGCCTGTAAGACTGGGATAACTCCGGGAAACCGGGGCTAATACCGGATGGTTGTCTGAACCGCATGGTTCAGACATAAAAGGTGGCTTTGGCTACCACTTACAGATGGACCCGCGGCGCATTAGCTAGTTGGTGAGGTAACGGCTCACCAAGGCAACGATGCGTAGCCGACCTGAGAGGGTGATCGGCCACACTGGGACTGAGACACGGCCCAGACTCCTACGGGAGGCAGCAGTAGGGAATCTTCCGCAATGGACGAAAGTCTGACGGAGCAACGCCGCGTGAGTGATGAAGGT…
Bacillus	subtilis	Biostimulation	Gibberellin production	https://doi.org/10.3389/fmicb.2017.00171	CAGTGAATTCGAGGCGGCGTGCCTAATACATGCAAGTCGAGCGGACAGATGGGAGCTTGCTCCCTGATGTTAGCGGCGGACGGGTGAGTAACACGTGGGTAACCTGCCTGTAAGACTGGGATAACTCCGGGAAACCGGGGCTAATACCGGATGGTTGTCTGAACCGCATGGTTCAGACATAAAAGGTGGCTTTGGCTACCACTTACAGATGGACCCGCGGCGCATTAGCTAGTTGGTGAGGTAACGGCTCACCAAGGCAACGATGCGTAGCCGACCTGAGAGGGTGATCGGCCACACTGGGACTGAGACACGGCCCAGACTCCTACGGGAGGCAGCAGTAGGGAATCTTCCGCAATGGACGAAAGTCTGACGGAGCAACGCCGCGTGAGTGATGAAGGT…
Bacillus	subtilis	Bioprotection	Lipopeptides	https://doi.org/10.1007/s10886-013-0319-7	CAGTGAATTCGAGGCGGCGTGCCTAATACATGCAAGTCGAGCGGACAGATGGGAGCTTGCTCCCTGATGTTAGCGGCGGACGGGTGAGTAACACGTGGGTAACCTGCCTGTAAGACTGGGATAACTCCGGGAAACCGGGGCTAATACCGGATGGTTGTCTGAACCGCATGGTTCAGACATAAAAGGTGGCTTTGGCTACCACTTACAGATGGACCCGCGGCGCATTAGCTAGTTGGTGAGGTAACGGCTCACCAAGGCAACGATGCGTAGCCGACCTGAGAGGGTGATCGGCCACACTGGGACTGAGACACGGCCCAGACTCCTACGGGAGGCAGCAGTAGGGAATCTTCCGCAATGGACGAAAGTCTGACGGAGCAACGCCGCGTGAGTGATGAAGGT…
Bacillus	subtilis	Bioprotection	Catalase production	https://doi.org/10.1128/jb.169.8.3601-3607.1987	CAGTGAATTCGAGGCGGCGTGCCTAATACATGCAAGTCGAGCGGACAGATGGGAGCTTGCTCCCTGATGTTAGCGGCGGACGGGTGAGTAACACGTGGGTAACCTGCCTGTAAGACTGGGATAACTCCGGGAAACCGGGGCTAATACCGGATGGTTGTCTGAACCGCATGGTTCAGACATAAAAGGTGGCTTTGGCTACCACTTACAGATGGACCCGCGGCGCATTAGCTAGTTGGTGAGGTAACGGCTCACCAAGGCAACGATGCGTAGCCGACCTGAGAGGGTGATCGGCCACACTGGGACTGAGACACGGCCCAGACTCCTACGGGAGGCAGCAGTAGGGAATCTTCCGCAATGGACGAAAGTCTGACGGAGCAACGCCGCGTGAGTGATGAAGGT…
Bacillus	subtilis	Bioremediation	Degradation of xenobiotics	https://doi.org/10.3389/fbioe.2020.570307	CAGTGAATTCGAGGCGGCGTGCCTAATACATGCAAGTCGAGCGGACAGATGGGAGCTTGCTCCCTGATGTTAGCGGCGGACGGGTGAGTAACACGTGGGTAACCTGCCTGTAAGACTGGGATAACTCCGGGAAACCGGGGCTAATACCGGATGGTTGTCTGAACCGCATGGTTCAGACATAAAAGGTGGCTTTGGCTACCACTTACAGATGGACCCGCGGCGCATTAGCTAGTTGGTGAGGTAACGGCTCACCAAGGCAACGATGCGTAGCCGACCTGAGAGGGTGATCGGCCACACTGGGACTGAGACACGGCCCAGACTCCTACGGGAGGCAGCAGTAGGGAATCTTCCGCAATGGACGAAAGTCTGACGGAGCAACGCCGCGTGAGTGATGAAGGT…
Bacillus	tequilensis	Biofertilization	Ammonia production	https://doi.org/10.1016/j.jbiosc.2017.05.016	TTGCTCCCTGATGTTAGCGGCGGACGGGTGAGTAACACGTGGGTAACCTGCCTGTAAGACTGGGATAACTCCGGGAAACCGGGGCTAATACCGGATGGTTGTTTGAACCGCATGGTTCAAACATAAAAGGTGGCTTCGGCTACCACTTACAGATGGACCCGCGGCGCATTAGCTAGTTGGTGAGGTAACGGCTCACCAAGGCAACGATGCGTAGCCGACCTGAGAGGGTGATCGGCCACACTGGGACTGAGACACGGCCCAGACTCCTACGGGAGGCAGCAGTAGGGAATCTTCCGCAATGGACGAAAGTCTGACGGAGCAACGCCGCGTGAGTGATGAAGGTTTTCGGATCGTAAAGCTCTGTTGTTAGGGAAGAACAAGTACCGTTCGAATAGGGCG…
Bacillus	thuringiensis	Bioprotection	Lipopeptides	https://doi.org/10.1111/j.1365-2672.2004.02356.x	GATGAACGCTGGCGGCGTGCCTAATACATGCAAGTCGAGCGAATGGATTGAGAGCTTGCTCTCAAGAAGTTAGCGGCGGACGGGTGAGTAACACGTGGGTAACCTGCCCATAAGACTGGGATAACTCCGGGAAACCGGGGCTAATACCGGATAACATTTTGAACTGCATGGTTCGAAATTGAAAGGCGGCTTCGGCTGTCACTTATGGATGGACCCGCGTCGCATTAGCTAGTTGGTGAGGTAACGGCTCACCAAGGCAACGATGCGTAGCCGACCTGAGAGGGTGATCGGCCACACTGGGACTGAGACACGGCCCAGACTCCTACGGGAGGCAGCAGTAGGGAATCTTCCGCAATGGACGAAAGTCTGACGGAGCAACGCCGCGTGAGTGATGAAGGC…
Bacillus	velezensis	Bioprotection	Lipopeptides	https://doi.org/10.3390/molecules25214973	AGAGTTTGATCCTGGCTCAGGACGAACGCTGGCGGCGTGCCTAATACATGCAAGTCGAGCGGACAGATGGGAGCTTGCTCCCTGATGTTAGCGGCGGACGGGTGAGTAACACGTGGGTAACCTGCCTGTAAGACTGGGATAACTCCGGGAAACCGGGGCTAATACCGGATGGTTGTTTGAACCGCATGGTTCAGACATAAAAGGTGGCTTCGGCTACCACTTACAGATGGACCCGCGGCGCATTAGCTAGTTGGTGAGGTAACGGCTCACCAAGGCAACGATGCGTAGCCGACCTGAGAGGGTGATCGGCCACACTGGGACTGAGACACGGCCCAGACTCCTACGGGAGGCAGCAGTAGGGAATCTTCCGCAATGGACGAAAGTCTGACGGAGCAACGC…
Beijerinckia	indica	Biofertilization	Nitrogen fixation	https://doi.org/10.1590/S0001-37652005000300014	NTTAACTTGAGAGTTTGATCCTGGCTCAGAACGAACGCTGGCGGCAGGCCTAACACATGCAAGTCGAACGCTGTAGCAATACGGAGTGGCNNACGGGTGAGTAACACGTGGGAACATACCCTTTGGTTCGGAATAACTCAGGGAAACTTGGGCTAATACCGGATACGCCCTACGGGGGAAAGATTTATTGCCGAAGGATTGGCCCGCGTCTGATTAGCTAGTTGGTGAGGTAANGGCTCACNAAGGCGACGATCAGTAGCTGGTCTGAGAGGATGATCAGCCACATTGGGACTGAGACACGGCCCAAACTCCTACGGGAGGCAGCAGTGGGGAATATTGGACAATGGGCGCAAGCCTGATCCAGCCATGCCGCGTGAGTGATGAAGGCCTTAGGGTTGT…
Bradyrhizobium	japonicum	Biofertilization	Nitrogen fixation	https://doi.org/10.1016/0014-5793(90)81297-2	AGAGTTTGATNNTGGCTCAGAGCGAACGCTGGCGGCAGGCTTAACACATGCAAGTCGAGCGGGCGTAGCAATACGTCAGCGGCAGACGGGTGAGTAACGCGTGGGAACGTACCTTTTGGTTCGGAACAACACAGGGAAACTTGTGCTAATACCGGATAAGCCCTTACGGGGAAAGATTTATCGCCGAAAGATCGGCCCGCGTCTGATTAGCTAGTTGGTAGGGTAACGGCCTACCAAGGCGACGATCAGTAGCTGGTCTGAGAGGATGATCAGCCACATTGGGACTGAGACACGGCCCAAACTCCTACGGGAGGCAGCAGTGGGGAATATTGGACAATGGGGGCAACCCTGATCCAGCCATGCCGCGTGAGTGATGAAGGCCCTAGGGTTGTAAAGCTC…
Bradyrhizobium	japonicum	Biostimulation	Gibberellin production	https://doi.org/10.1016/j.febslet.2008.12.052	AGAGTTTGATNNTGGCTCAGAGCGAACGCTGGCGGCAGGCTTAACACATGCAAGTCGAGCGGGCGTAGCAATACGTCAGCGGCAGACGGGTGAGTAACGCGTGGGAACGTACCTTTTGGTTCGGAACAACACAGGGAAACTTGTGCTAATACCGGATAAGCCCTTACGGGGAAAGATTTATCGCCGAAAGATCGGCCCGCGTCTGATTAGCTAGTTGGTAGGGTAACGGCCTACCAAGGCGACGATCAGTAGCTGGTCTGAGAGGATGATCAGCCACATTGGGACTGAGACACGGCCCAAACTCCTACGGGAGGCAGCAGTGGGGAATATTGGACAATGGGGGCAACCCTGATCCAGCCATGCCGCGTGAGTGATGAAGGCCCTAGGGTTGTAAAGCTC…
Bradyrhizobium	japonicum	Biostimulation	Indole-3-acetic production	https://doi.org/10.1007/s00253-020-10890-8	AGAGTTTGATNNTGGCTCAGAGCGAACGCTGGCGGCAGGCTTAACACATGCAAGTCGAGCGGGCGTAGCAATACGTCAGCGGCAGACGGGTGAGTAACGCGTGGGAACGTACCTTTTGGTTCGGAACAACACAGGGAAACTTGTGCTAATACCGGATAAGCCCTTACGGGGAAAGATTTATCGCCGAAAGATCGGCCCGCGTCTGATTAGCTAGTTGGTAGGGTAACGGCCTACCAAGGCGACGATCAGTAGCTGGTCTGAGAGGATGATCAGCCACATTGGGACTGAGACACGGCCCAAACTCCTACGGGAGGCAGCAGTGGGGAATATTGGACAATGGGGGCAACCCTGATCCAGCCATGCCGCGTGAGTGATGAAGGCCCTAGGGTTGTAAAGCTC…
Bradyrhizobium	sp.	Biofertilization	Nitrogen fixation	https://doi.org/10.1016/S0038-0717(01)00179-1	AGAGTTTGATNNTGGCTCAGAGCGAACGCTGGCGGCAGGCTTAACACATGCAAGTCGAGCGGGCGTAGCAATACGTCAGCGGCAGACGGGTGAGTAACGCGTGGGAACGTACCTTTTGGTTCGGAACAACACAGGGAAACTTGTGCTAATACCGGATAAGCCCTTACGGGGAAAGATTTATCGCCGAAAGATCGGCCCGCGTCTGATTAGCTAGTTGGTAGGGTAACGGCCTACCAAGGCGACGATCAGTAGCTGGTCTGAGAGGATGATCAGCCACATTGGGACTGAGACACGGCCCAAACTCCTACGGGAGGCAGCAGTGGGGAATATTGGACAATGGGGGCAACCCTGATCCAGCCATGCCGCGTGAGTGATGAAGGCCCTAGGGTTGTAAAGCTC…
Brevibacillus	brevis	Biofertilization	Ammonia production	https://doi.org/10.1186/s40064-016-2584-8	CGAACGCTGGCGGCGTGCCTAATACATGCAAGTCGAGCGAGNNTCTTCGGANNCTAGCGGCGGACGGGTGAGTAACACGTAGGCAACCTGCCTCTCAGACTGGGATAACATAGGGAAACTTATGCTAATACCGGATAGGTTTTTGGATCGCATGATCCGAAAAGAAAAGNCGGCTTCGGCTGTCACTGGGAGATGGGCCTGCGGCGCATTAGCTAGTTGGTGGGGTAACGGCCTACCAAGGCGACGATGCGTAGCCGACCTGAGAGGGTGACCGGCCACACTGGGACTGAGACACGGCCCAGACTCCTACGGGAGGCAGCAGTAGGGAATTTTCCACAATGGACGAAAGTCTGATGGAGCAACGCCGCGTGAACGATGAAGGTCTTCGGATTGTAAAGT…
Brevibacillus	sp.	Biostimulation	Indole-3-acetic production	https://doi.org/10.1007/s00253-020-10890-8	CGAACGCTGGCGGCGTGCCTAATACATGCAAGTCGAGCGAGNNTCTTCGGANNCTAGCGGCGGACGGGTGAGTAACACGTAGGCAACCTGCCTCTCAGACTGGGATAACATAGGGAAACTTATGCTAATACCGGATAGGTTTTTGGATCGCATGATCCGAAAAGAAAAGNCGGCTTCGGCTGTCACTGGGAGATGGGCCTGCGGCGCATTAGCTAGTTGGTGGGGTAACGGCCTACCAAGGCGACGATGCGTAGCCGACCTGAGAGGGTGACCGGCCACACTGGGACTGAGACACGGCCCAGACTCCTACGGGAGGCAGCAGTAGGGAATTTTCCACAATGGACGAAAGTCTGATGGAGCAACGCCGCGTGAACGATGAAGGTCTTCGGATTGTAAAGT…
Burkholderia	cenocepacia	Biofertilization	Phosphate solubilization	https://doi.org/10.1016/j.micres.2019.126395	ATTGAACGCTGGCGGCATGCCTTACACATGCAAGTCGAACGGCAGCACGGGTGCTTGCACCTGGTGGCGAGTGGCGAACGGGTGAGTAATACATCGGAACATGTCCTGTAGTGGGGGATAGCCCGGCGAAAGCCGGATTAATACCGCATACGATCTACGGATGAAAGCGGGGGACCTTCGGGCCTCGCGCTATAGGGTTGGCCGATGGCTGATTAGCTAGTTGGTGGGGTAAAGGCCTACCAAGGCGACGATCAGTAGCTGGTMTGAGAGGACGACCAGCCACACTGGGACTGAGACACGGCCCAGACTCCTACGGGAGGCAGCAGTGGGGAATTTTGGACAATGGGCGAAAGCCTGATCCAGCAATGCCGCGTGTGTGAAGAAGGCCTTCGGGTTGTA…
Burkholderia	cepacia	Biostimulation	Indole-3-acetic production	https://doi.org/10.1007/s00253-020-10890-8	AGTTTGATCCTGGCTCAGATTGAACGCTGGCGGCATGCCTTACACATGCAAGTCGAACGGCAGCACGGGTGCTTGCACCTGGTGGCGAGTGGCGAACGGGTGAGTAATACATCGGAACATGTCCTGTAGTGGGGGATAGCCCGGCGAAAGCCGGATTAATACCGCATACGATCTACGGATGAAAGCGGGGGACCTTCGGGCCTCGCGCTATAGGGTTGGCCGATGGCTGATTAGCTAGTTGGTGGGGTAAAGGCCTACCAAGGCGACGATCAGTAGCTGGTCTGAGAGGACGACCAGCCACACTGGGACTGAGACACGGCCCAGACTCCTACGGGAGGCAGCAGTGGGGAATTTTGGACAATGGGCGAAAGCCTGATCCAGCAATGCCGCGTGTGTGAA…
Burkholderia	vietnamiensis	Biofertilization	Zinc solubilization	https://doi.org/10.1007/s11274-021-03003-8	GAACGGCAGCACGGGTGCTTGCACCTGGTGGCGAGTGGCGAACGGGTGAGTAATACATCGGAACATGTCCTGTAGTGGGGGATAGCCCGGCGAAAGCCGGATTAATACCGCATACGATCTATGGATGAAAGCGGGGGACCTTCGGGCCTCGCGCTATAGGGTTGGCCGATGGCTGATTAGCTAGTTGGTGGGGTAAAGGCCTACCAAGGCGACGATCAGTAGCTGGTCTGAGAGGACGACCAGCCACACTGGGACTGAGACACGGCCCAGACTCCTACGGGAGGCAGCAGTGGGGAATTTTGGACAATGGGCGAAAGCCTGATCCAGCAATGCCGCGTGTGTGAAGAAGGCCTTCGGGTTGTAAAGCACTTTTGTCCGGAAAGAAATCCTTGGCTCTAA…
Burkholderia	vietnamiensis	Biostimulation	Indole-3-acetic production	https://doi.org/10.1007/s00253-020-10890-8	GAACGGCAGCACGGGTGCTTGCACCTGGTGGCGAGTGGCGAACGGGTGAGTAATACATCGGAACATGTCCTGTAGTGGGGGATAGCCCGGCGAAAGCCGGATTAATACCGCATACGATCTATGGATGAAAGCGGGGGACCTTCGGGCCTCGCGCTATAGGGTTGGCCGATGGCTGATTAGCTAGTTGGTGGGGTAAAGGCCTACCAAGGCGACGATCAGTAGCTGGTCTGAGAGGACGACCAGCCACACTGGGACTGAGACACGGCCCAGACTCCTACGGGAGGCAGCAGTGGGGAATTTTGGACAATGGGCGAAAGCCTGATCCAGCAATGCCGCGTGTGTGAAGAAGGCCTTCGGGTTGTAAAGCACTTTTGTCCGGAAAGAAATCCTTGGCTCTAA…
Chryseobacterium	spp.	Biofertilization		https://doi.org/10.1007/s11356-012-1405-z	AGAGTTTGATCCTGGCTCAGGATGAACGCTAGCGGGAGGCCTAACACATGCAAGCCGAGCGGTATTTATTCTTCGGAATAGAGAGAGCGGCGTACGGGTGCGTAACACGTGTGCAACCTACCTTTATCAGGGGAATAGCCTTTCGAAAGGAAGATTAATACTCCATAATATATTAGATGGCATCATTTAATATTGAAAACTCCGGTGGATAGAGATGGGCACGCGCAAGATTAGATAGTTGGTGAGGTAACGGCTCACCAAGTCAATGATCTTTAGGGGTCCTGAGAGGGAGATCCCCCACACTGGTACTGAGACACGGACCAGACTCCTACGGGAGGCAGCAGTGAGGAATATTGGACAATGGGTGAGAGCCTGATCCAGCCATCCCGCGTGAAGGAT…
Devosia	oryzisoli	Bioremediation	Heavy metals uptake	https://doi.org/10.1007/s10482-022-01800-1	AACGAACGCTGGCGGCAGGCTTAACACATGCAAGTCGAACGCCCCGCAAGGAGTTGGCAGACGGGTGAGTAACGCGTGGGAATCTACCTAGTTCTACGGAACAACAGTTGGAAACGACTGCTAATACCGTATACGCCCTACGGGGGAAAGATTTATCGGAATTAGATGAGCCCGCGTAAGATTAGCTAGTTGGTGGGGTAATGGCCTACCAAGGCGACGATCTTTAGCTGGTCTGAGAGGATGATCAGCCACACTGGGACTGAGACACGGCCCAGACTCCTACGGGAGGCAGCAGTGGGGAATATTGGACAATGGGCGCAACTGATCCAGCCATGCCGCGTGAGTGATGAAGGCCTTAGGGTTGTAAAGCTCTTTCACCGATGAAGATAATGACGGTAG…
Enterobacter	asburiae	Bioremediation	Degradation of xenobiotics	https://doi.org/10.1002/clen.201200246	ACGCTGGCGGCAGGCCTAACACATGCAAGTCGAGCGGTAGCACAGGGAGCTTGCTCCTGGGTGACGAGCGGCGGACGGGTGAGTAATGTCTGGGAAACTGCCTGATGGAGGGGGATAACTACTGGAAACGGTAGCTAATACCGCATAACGTCGCAAGACCAAAGAGGGGGACCTTCGGGCCTCTTGCCATCAGATGTGCCCAGATGGGATTAGCTAGTAGGTGGGGTAACGGCTCACCTAGGCGACGATCCCTAGCTGGTCTGAGAGGATGACCAGCCACACTGGAACTGAGACACGGTCCAGACTCCTACGGGAGGCAGCAGTGGGGAATATTGCACAATGGGCGCAAGCCTGATGCAGCCATGCCGCGTGTATGAAGAAGGCCTTCGGGTTGTAAAG…
Enterobacter	cloacae	Bioprotection	Catalase production	https://doi.org/10.1016/j.sjbs.2015.06.008	TGAACGCTGGCGGCAGGCCTAACACATGCAAGTCGAACGGTAGCACAGAGAGCTTGCTCTCGGGTGACGAGTGGCGGACGGGTGAGTAATGTCTGGGAAACTGCCTGATGGAGGGGGATAACTACTGGAAACGGTAGCTAATACCGCATAAYGTCGCAAGACCAAAGAGGGGGACCTTCGGGCCTCTTGCCATCAGATGTGCCCAGATGGGATTAGCTAGTAGGTGGGGTAACGGCTCACCTAGGCGACGATCCCTAGCTGGTCTGAGAGGATGACCAGCCACACTGGAACTGAGACACGGTCCAGACTCCTACGGGAGGCAGCAGTGGGGAATATTGCACAATGGGCGCAAGCCTGATGCAGCCATGCCGCGTGTATGAAGAAGGCCTTCGGGTTGTA…
Enterobacter	cloacae	Bioremediation	Degradation of xenobiotics	https://doi.org/10.1007/s12010-015-1504-7	TGAACGCTGGCGGCAGGCCTAACACATGCAAGTCGAACGGTAGCACAGAGAGCTTGCTCTCGGGTGACGAGTGGCGGACGGGTGAGTAATGTCTGGGAAACTGCCTGATGGAGGGGGATAACTACTGGAAACGGTAGCTAATACCGCATAAYGTCGCAAGACCAAAGAGGGGGACCTTCGGGCCTCTTGCCATCAGATGTGCCCAGATGGGATTAGCTAGTAGGTGGGGTAACGGCTCACCTAGGCGACGATCCCTAGCTGGTCTGAGAGGATGACCAGCCACACTGGAACTGAGACACGGTCCAGACTCCTACGGGAGGCAGCAGTGGGGAATATTGCACAATGGGCGCAAGCCTGATGCAGCCATGCCGCGTGTATGAAGAAGGCCTTCGGGTTGTA…
Enterobacter	cloacae	Biostimulation	Indole-3-acetic production	https://doi.org/10.1007/s00253-020-10890-8	TGAACGCTGGCGGCAGGCCTAACACATGCAAGTCGAACGGTAGCACAGAGAGCTTGCTCTCGGGTGACGAGTGGCGGACGGGTGAGTAATGTCTGGGAAACTGCCTGATGGAGGGGGATAACTACTGGAAACGGTAGCTAATACCGCATAAYGTCGCAAGACCAAAGAGGGGGACCTTCGGGCCTCTTGCCATCAGATGTGCCCAGATGGGATTAGCTAGTAGGTGGGGTAACGGCTCACCTAGGCGACGATCCCTAGCTGGTCTGAGAGGATGACCAGCCACACTGGAACTGAGACACGGTCCAGACTCCTACGGGAGGCAGCAGTGGGGAATATTGCACAATGGGCGCAAGCCTGATGCAGCCATGCCGCGTGTATGAAGAAGGCCTTCGGGTTGTA…
Enterobacter	ludwigii	Biofertilization	Zinc solubilization	https://doi.org/10.1016/j.ecoleng.2017.12.033	ATTGAACGCTGGCGGCAGGCCTAACACATGCAAGTCGAACGGTAGCACAGAGAGCTTGCTCTCGGGTGACGAGTGGCGGACGGGTGAGTAATGTCTGGGAAACTGCCTGATGGAGGGGGATAACTACTGGAAACGGTAGCTAATACCGCATAACGTCGCAAGACCAAAGAGGGGGACCTTCGGGCCTCTTGCCATCAGATGTGCCCAGATGGGATTAGCTAGTAGGTGGGGTAACGGCTCACCTAGGCGACGATCCCTAGCTGGTCTGAGAGGATGACCAGCCACACTGGAACTGAGACACGGTCCAGACTCCTACGGGAGGCAGCAGTGGGGAATATTGCACAATGGGCGCAAGCCTGATGCAGCCATGCCGCGTGTATGAAGAAGGCCTTCGGGTTG…
Enterobacter	oryzae	Biofertilization	Nitrogen fixation	https://doi.org/10.1099/ijs.0.005967-0	AGATTGAACGCTGGCGGCAGGCCTAACACATGCAAGTCGAACGGTAGCACAGAGAGCTTGCTCTCGGGTGACGAGTGGCGGACGGGTGAGTAATGTCTGGGAAACTGCCTGATGGAGGGGGATAACTACTGGAAACGGTAGCTAATACCGCATAATGTCGCAAGACCAAAGAGGGGGACCTTCGGGCCTCTTGCCATCAGATGTGCCCAGATGGGATTAGCTAGTAGGCGGGGTAATGGCCCACCTAGGCGACGATCCCTAGCTGGTCTGAGAGGATGACCAGCCACACTGGAACTGAGACACGGTCCAGACTCCTACGGGAGGCAGCAGTGGGGAATATTGCACAATGGGCGCAAGCCTGATGCAGCCATGCCGCGTGTGTGAAGAAGGCCTTCGGGT…
Enterobacter	sp.	Biofertilization	Phosphate solubilization	https://doi.org/10.3390/agriculture10090383	TTGAAGAGTTTGATCATGGCTCAGATTGAACGCTGGCGGCAGGCCTAACACATGCAAGTCGAACGGTAACAGGAAGCAGCTTGCTGCTTCGCTGACGAGTGGCGGACGGGTGAGTAATGTCTGGGAAACTGCCTGATGGAGGGGGATAACTACTGGAAACGGTAGCTAATACCGCATAACGTCGCAAGACCAAAGAGGGGGACCTTCGGGCCTCTTGCCATCGGATGTGCCCAGATGGGATTAGCTAGTAGGTGGGGTAACGGCTCACCTAGGCGACGATCCCTAGCTGGTCTGAGAGGATGACCAGCCACACTGGAACTGAGACACGGTCCAGACTCCTACGGGAGGCAGCAGTGGGGAATATTGCACAATGGGCGCAAGCCTGATGCAGCCATGCCG…
Erwinia	sp.	Biostimulation	Indole-3-acetic production	https://doi.org/10.1094/PHYTO.2004.94.11.1164	TTGATGGAGAGTTTGATCCTGGCTCAGGACGAACGCTGGCGGCGTGCTTAACACATGCAAGTCGAGCGGGGAGCTTCGGCTCTCAGCGGCGAACGGGTGAGTAACACGTGGGCAACCTGCCCCGAGCTCTGGAATAACCTCGGGAAACCGGGGCTAATGCCGGATATGACATTGCCGGGCATCTGGTGGTGTGGAAAGATTTATCGGCTCGGGATGGGCCCGCGGCCTATCAGCTTGTTGGTGGGGTGATGGCCTACCAAGGCGACGACGGGTAGCCGGCCTGAGAGGGCGACCGGCCACACTGGGACTGAGACACGGCCCAGACTCCTACGGGAGGCAGCAGTGGGGAATATTGCGCAATGGGCGGAAGCCTGACGCAGCGACGCCGCGTGGGGGATG…
Frankia	casuarinae	Biostimulation	Cytokinin production	https://doi.org/10.3389/fmicb.2019.01457	TTGATGGAGAGTTTGATCCTGGCTCAGGACGAACGCTGGCGGCGTGCTTAACACATGCAAGTCGAGCGGGGAGCTTCGGCTCTCAGCGGCGAACGGGTGAGTAACACGTGGGCAACCTGCCCCGAGCTCTGGAATAACCTCGGGAAACCGGGGCTAATGCCGGATATGACATTGCCGGGCATCTGGTGGTGTGGAAAGATTTATCGGCTCGGGATGGGCCCGCGGCCTATCAGCTTGTTGGTGGGGTGATGGCCTACCAAGGCGACGACGGGTAGCCGGCCTGAGAGGGCGACCGGCCACACTGGGACTGAGACACGGCCCAGACTCCTACGGGAGGCAGCAGTGGGGAATATTGCGCAATGGGCGGAAGCCTGACGCAGCGACGCCGCGTGGGGGATG…
Frankia	inefficax	Biostimulation	Cytokinin production	https://doi.org/10.3389/fmicb.2019.01457	AGAGTTTGATCCTGGCTCAGGACGAACGCTGGCGGCGTGCTTAACACATGCAAGTCGAGCGGACCTTCGGGTCAGCGGCGAACGGGTGAGTAACACGTGGGCAACCTGCCCCAGACTTTGGAATAACTCCGGGAAACCGGGGCTAATGCCGAATATTCACATCTTCGGGCATCTGGTGGTGTGGAAAGATTTATCGGTCTGGGATGGGCCCGCGGCCTATCAGCTTGTTGGTGGGGTGACGGCCTACCAAGGCGACGACGGGTAGCCGGCCTGAGAGGGCGACCGGCCACACTGGGACTGAGACACGGCCCAGACTCCTACGGGAGGCAGCAGTGGGGAATATTGCGCAATGGGCGAAAGCCTGACGCAGCGACGCCGCGTGAGGGATGACGGCCTTCG…
Frankia	irregularis	Biostimulation	Cytokinin production	https://doi.org/10.1099/ijsem.0.002914	CATTGATGGAGAGTTTGATCCTGGCTCAGGACGAACGCTGGCGGCGTGCTTAACACATGCAAGTCGAGCGAGGAGCTTGCTCCTAGCGGCGAACGGGTGAGTAACACGTGGGCAACCTGCCCCAAGCTCTGGAATAACTCCGGGAAACCGGGGCTAATGCCGGATATGACATCGCTGGGCATCTGGTGGTGTGGAAAGATTTATTGGCTTGGGATGGGCCCGCGGCCTATCAGCTTGTTGGTGGGGTAATGGCCTACCAAGGCGACGACGGGTAGCCGGCCTGAGAGGGCGATCGGCCACACTGGGACTGAGACACGGCCCAGACTCCTACGGGAGGCAGCAGTGGGGAATATTGCGCAATGGGCGAAAGCCTGACGCAGCGACGCCGCGTGAGGGATG…
Frankia	saprophytica	Biostimulation	Cytokinin production	https://doi.org/10.3389/fmicb.2019.01457	CTGGCTCAGGACGAACGCTGGCGGCGTGCTTAACACATGCAAGTCGAGCGGACCTTCGGGTCAGCGGCGAACGGGTGAGTAACACGTGGGCAACCTGCCCCAGGCTCTGGAATAACTCCGGGAAACCGGGGCTAATGCCGGATATTCACACCTTCGGGCATCTGGTGGTGTGGAAAGATTTATTGGCTTGGGATGGGCCCGCGGCCTATCAGCTTGTTGGTGGGGTAATGGCCTACCAAGGCGACGACGGGTAGCCGGCCTGAGAGGGCGATCGGCCACACTGGGACTGAGACACGGCCCAGACTCCTACGGGAGGCAGCAGTGGGGAATATTGCGCAATGGGCGAAAGCCTGACGCAGCGACGCCGCGTGAGGGATGACGGCCTTCGGGTTGTAAACC…
Frateuria	aurantia	Biofertilization	Potassium solubilization	https://www.longdom.org/open-access/liquid-microbial-consortium-a-potential-tool-for-sustainable-soil-health-6738.html	AGAGTTTGATCCTGGCTCAGATTGAACGCTGGCGGTATGCTTTAACACATGCAAGTCGAACGGCAGCACAGCAGAGCTTGCTCTGTGGGTGGCGAGTGGCGGACGGGTGAGTAATACATCGGGACCTACCCAGACGTGGGGGATAACGTAGGGAAACTTACGCTAATACCGCATACGTCCTACGGGAGAAAGCAGGGGATCTTCGGACCTTGCGCGGTTGGACGGACCGATGTTCGATTAGCTTGTTGGTGAGGTAATGGCTCACCAAGGCGACGATCGATAGCTGGTCTGAGAGGATGATCAGCCACACTGGGACTGAGACACGGCCCAGACTCCTACGGGAGGCAGCAGTGGGGAATATTGGACAATGGGCGCAAGCCTGATCCAGCAATACCGCGT…
Gluconacetobacter	diazotrophicus	Biofertilization	Zinc solubilization	https://doi.org/10.1016/j.chemosphere.2006.07.067	GAGTTTGATTATGGCTCAGAGCGAACGCTGGCGGCATGCTTAACACATGCAAGTCGCACGAACCTTTCGGGGTTAGTGGCGGACGGGTGAGTAACGCGTAGGGATCTGTCCATGGGTGGGGGATAACTCCGGGAAACTGGAGCTAATACCGCATGACACCTGAGGGTCAAAGGCGCGAGTCGCCTGTGGAGGAACCTGCGTTCGATTAGCTGGTTGGTGGGGTAAAGGCCTACCAAGGCGATGATCGATAGCTGGTCTGAGAGGATGATCAGCCACACTGGGACTGAGACACGGCCCAGACTCCTACGGGAGGCAGCAGTGGGGAATATTGGACAATGGGCGCAAGCCTGATCCAGCAATGCCGCGTGTGTGAAGAAGGTCTTCGGATTGTAAAGCACT…
Herbaspirillum	rubrisubalbicans	Biofertilization	Nitrogen fixation	https://doi.org/10.1099/00207713-51-1-157	ATTGAACGCTGGCGGCATGCCTTACACATGCAAGTCGAACGGCAGCATAGGAGCTTGCTCCTGATGGCGAGTGGCGAACGGGTGAGTAATATATCGGAACGTGCCCTAGAGTGGGGGATAACTAGTCGAAAGACTAGCTAATACCGCATACGATCTAAGGATGAAAGTGGGGGATCGCAAGACCTCATGCTCCTGGAGCGGCCGATATCTGATTAGCTAGTTGGTGGGGTAAAAGCCTACCAAGGCGACGATCAGTAGCTGGTCTGAGAGGACGACCAGCCACACTGGGACTGAGACACGGCCCAGACTCCTACGGGAGGCAGCAGTGGGGAATTTTGGACAATGGGGGCAACCCTGATCCAGCAATGCCGCGTGAGTGAAGAAGGCCTTCGGGTTGTA…
Herbaspirillum	seropedicae	Biofertilization	Nitrogen fixation	https://doi.org/10.1099/00207713-51-1-157	GGAGTTTGATTATGGCTCAGATTGAACGCTGGCGGCATGCCTTACACATGCAAGTCGAACGGCAGCATAGGAGCTTGCTCCTGATGGCGAGTGGCGAACGGGTGAGTAATATATCGGAACGTGCCCTAGAGTGGGGGATAACTAGTCGAAAGATTAGCTAATACCGCATACGATCTACGGATGAAAGTGGGGGATCGCAAGACCTCATGCTCCTGGAGCGGCCGATATCTGATTAGCTAGTTGGTGGGGTAAAAGCCTACCAAGGCGACGATCAGTAGCTGGTCTGAGAGGACGACCAGCCACACTGGGACTGAGACACGGCCCAGACTCCTACGGGAGGCAGCAGTGGGGAATTTTGGACAATGGGGGCAACCCTGATCCAGCAATGCCGCGTGAGTG…
Herbaspirillum	seropidacea	Biofertilization	Zinc solubilization	https://doi.org/10.1016/S0168-6496(03)00108-9	GGAGTTTGATTATGGCTCAGATTGAACGCTGGCGGCATGCCTTACACATGCAAGTCGAACGGCAGCATAGGAGCTTGCTCCTGATGGCGAGTGGCGAACGGGTGAGTAATATATCGGAACGTGCCCTAGAGTGGGGGATAACTAGTCGAAAGATTAGCTAATACCGCATACGATCTACGGATGAAAGTGGGGGATCGCAAGACCTCATGCTCCTGGAGCGGCCGATATCTGATTAGCTAGTTGGTGGGGTAAAAGCCTACCAAGGCGACGATCAGTAGCTGGTCTGAGAGGACGACCAGCCACACTGGGACTGAGACACGGCCCAGACTCCTACGGGAGGCAGCAGTGGGGAATTTTGGACAATGGGGGCAACCCTGATCCAGCAATGCCGCGTGAGTG…
Herbaspirillum	seropidacea	Biostimulation	Indole-3-acetic production	https://doi.org/10.1007/s00253-020-10890-8	GGAGTTTGATTATGGCTCAGATTGAACGCTGGCGGCATGCCTTACACATGCAAGTCGAACGGCAGCATAGGAGCTTGCTCCTGATGGCGAGTGGCGAACGGGTGAGTAATATATCGGAACGTGCCCTAGAGTGGGGGATAACTAGTCGAAAGATTAGCTAATACCGCATACGATCTACGGATGAAAGTGGGGGATCGCAAGACCTCATGCTCCTGGAGCGGCCGATATCTGATTAGCTAGTTGGTGGGGTAAAAGCCTACCAAGGCGACGATCAGTAGCTGGTCTGAGAGGACGACCAGCCACACTGGGACTGAGACACGGCCCAGACTCCTACGGGAGGCAGCAGTGGGGAATTTTGGACAATGGGGGCAACCCTGATCCAGCAATGCCGCGTGAGTG…
Klebsiella	oxytoca	Bioprotection	Cellulase production	https://doi.org/10.1007/s12010-018-2820-5	ATTGAACGCTGGCGGCAGGCCTAACACATGCAAGTCGAACGGTAGCACAGAGAGCTTGCTCTCGGGTGACGAGTGGCGGACGGGTGAGTAATGTCTGGGAAACTGCCCGATGGAGGGGGATAACTACTGGAAACGGTAGCTAATACCGCATAACGTCGCAAGACCAAAGAGGGGGACCTTNGGGCCTCTTGCCATCGGATGTGCCCAGATGGGATTAGCTTGTAGGTGAGGTAACGGCTCACCTAGGCGACGATCCCTAGCTGGTCTGAGAGGATGACCAGCCACACTGGAACTGAGACACGGTCCAGACTCCTACGGGAGGCAGCAGTGGGGAATATTGCACAATGGGCGCAAGCCTGATGCAGCCATGCCGCGTGTATGAAGAAGGCCTTCGGGTTG…
Klebsiella	pneumoniae	Biofertilization	Nitrogen fixation	https://doi.org/10.1371/journal.pone.0152478	TGAACGCTGGCGGCAGGCCTAACACATGCAAGTCGAGCGGTAGCACAGAGAGCTTGCTCTCGGGTGACGAGCGGCGGACGGGTGAGTAATGTCTGGGAAACTGCCTGATGGAGGGGGATAACTACTGGAAACGGTAGCTAATACCGCATAACGTCGCAAGACCAAAGTGGGGGACCTTCGGGCCTCATGCCATCAGATGTGCCCAGATGGGATTAGCTAGTAGGTGGGGTAACGGCTCACCTAGGCGACGATCCCTAGCTGGTCTGAGAGGATGACCAGCCACACTGGAACTGAGACACGGTCCAGACTCCTACGGGAGGCAGCAGTGGGGAATATTGCACAATGGGCGCAAGCCTGATGCAGCCATGCCGCGTGTGTGAAGAAGGCCTTCGGGTTGTA…
Klebsiella	pneumoniae	Bioprotection	Systemic resistance	https://doi.org/10.1038/s41598-019-40930-x	TGAACGCTGGCGGCAGGCCTAACACATGCAAGTCGAGCGGTAGCACAGAGAGCTTGCTCTCGGGTGACGAGCGGCGGACGGGTGAGTAATGTCTGGGAAACTGCCTGATGGAGGGGGATAACTACTGGAAACGGTAGCTAATACCGCATAACGTCGCAAGACCAAAGTGGGGGACCTTCGGGCCTCATGCCATCAGATGTGCCCAGATGGGATTAGCTAGTAGGTGGGGTAACGGCTCACCTAGGCGACGATCCCTAGCTGGTCTGAGAGGATGACCAGCCACACTGGAACTGAGACACGGTCCAGACTCCTACGGGAGGCAGCAGTGGGGAATATTGCACAATGGGCGCAAGCCTGATGCAGCCATGCCGCGTGTGTGAAGAAGGCCTTCGGGTTGTA…
Klebsiella	sp.	Biofertilization	Phosphate solubilization		AGAGTTTGATCATGGCTCAGATTGAACGCTGGCGGCAGGCCTAACACATGCAAGTCGAACGGTAGCACAGAGAGCTTGCTCTCGGGTGACGAGTGGCGGACGGGTGAGTAATGTCTGGGAAACTGCCCGATGGAGGGGGATAACTACTGGAAACGGTAGCTAATACCGCATAACGTCGCAAGACCAAAGAGGGGGACCTTAGGGCCTCTTGCCATCGGATGTGCCCAGATGGGATTAGCTTGTTGGTGAGGTAACGGCTCACCAAGGCGACGATCCCTAGCTGGTCTGAGAGGATGACCAGCCACACTGGAACTGAGACACGGTCCAGACTCCTACGGGAGGCAGCAGTGGGGAATATTGCACAATGGGCGCAAGCCTGATGCAGCCATGCCGCGTGTA…
Klebsiella	sp.	Biostimulation	Indole-3-acetic production	https://doi.org/10.1007/s00253-020-10890-8	AGAGTTTGATCATGGCTCAGATTGAACGCTGGCGGCAGGCCTAACACATGCAAGTCGAACGGTAGCACAGAGAGCTTGCTCTCGGGTGACGAGTGGCGGACGGGTGAGTAATGTCTGGGAAACTGCCCGATGGAGGGGGATAACTACTGGAAACGGTAGCTAATACCGCATAACGTCGCAAGACCAAAGAGGGGGACCTTAGGGCCTCTTGCCATCGGATGTGCCCAGATGGGATTAGCTTGTTGGTGAGGTAACGGCTCACCAAGGCGACGATCCCTAGCTGGTCTGAGAGGATGACCAGCCACACTGGAACTGAGACACGGTCCAGACTCCTACGGGAGGCAGCAGTGGGGAATATTGCACAATGGGCGCAAGCCTGATGCAGCCATGCCGCGTGTA…
Klebsiella	variicola	Biofertilization	Potassium solubilization	https://doi.org/10.1016/j.apsoil.2014.05.002	ATTGAACGCTGGCGGCAGGCCTAACACATGCAAGTCGAGCGGTAGCACAGAGAGCTTGCTCTCGGGTGACGAGCGGCGGACGGGTGAGTAATGTCTGGGAAACTGCCTGATGGAGGGGGATAACTACTGGAAACGGTAGCTAATACCGCATAACGTCGCAAGACCAAAGTGGGGGACCTTCGGGCCTCATGCCATCAGATGTGCCCAGATGGGATTAGCTAGTAGGTGGGGTAACGGCTCACCTAGGCGACGATCCCTAGCTGGTCTGAGAGGATGACCAGCCACACTGGAACTGAGACACGGTCCAGACTCCTACGGGAGGCAGCAGTGGGGAATATTGCACAATGGGCGCAAGCCTGATGCAGCCATGCCGCGTGTGTGAAGAAGGCCTTCGGGTTG…
Klebsiella	variicola	Biostimulation	Indole-3-acetic production	10.1007/s12892-017-0041-0	ATTGAACGCTGGCGGCAGGCCTAACACATGCAAGTCGAGCGGTAGCACAGAGAGCTTGCTCTCGGGTGACGAGCGGCGGACGGGTGAGTAATGTCTGGGAAACTGCCTGATGGAGGGGGATAACTACTGGAAACGGTAGCTAATACCGCATAACGTCGCAAGACCAAAGTGGGGGACCTTCGGGCCTCATGCCATCAGATGTGCCCAGATGGGATTAGCTAGTAGGTGGGGTAACGGCTCACCTAGGCGACGATCCCTAGCTGGTCTGAGAGGATGACCAGCCACACTGGAACTGAGACACGGTCCAGACTCCTACGGGAGGCAGCAGTGGGGAATATTGCACAATGGGCGCAAGCCTGATGCAGCCATGCCGCGTGTGTGAAGAAGGCCTTCGGGTTG…
Kocuriae	rythromyxa	Biostimulation	Indole-3-acetic production	https://doi.org/10.1111/aab.12473	CCTGGCTCAGGACGAACGCTGGCGGCGTGCTTAACACATGCAAGTCGAACGATGATGCCCAGCTTGCTGGGCGGATTAGTGGCGAACGGGTGAGTAATACGTGAGTAACCTGCCCTTGACTCTGGGATAAGCCTGGGAAACTGGGTCTAATACTGGATACTACCTCTTACCGCATGGTGGGTGGTGGAAAGGGTTTTACTGGTTTTGGATGGGCTCACGGCCTATCAGCTTGTTGGTGGGGTAATGGCTCACCAAGGCGACGACGGGTAGCCGGCCTGAGAGGGTGACCGGCCACACTGGGACTGAGACACGGCCCAGACTCCTACGGGAGGCAGCAGTGGGGAATATTGCACAATGGGCGGAAGCCTGATGCAGCGACGCCGCGTGAGGGATGACGGC…
Komagataeibacter	xylinus	Biostimulation	Cytokinin production	https://doi.org/10.3389/fmicb.2015.01282	GAGTTTCATCCTGGCTCAGAGCGAACGCTGGCGGCATGCTTAACACATGCAAGTCGCACGAACCTTTCGGGGTTAGTGGCGGACGGGTGAGTAACGCGTAGGGATCTGTCCATGGGTGGGGGATAACTTTGGGAAACTGAAGCTAATACCGCATGACACCTGAGGGTCAAAGGCGCAAGTCGCCTGTGGAGGAACCTGCGTTCGATTAGCTAGTTGGTGGGGTAAAGGCCTACCAAGGCGATGATCGATAGCTGGTCTGAGAGGATGATCAGCCACACTGGGACTGAGGCACGGCCCAGACTCCTACGGGAGGCAGCAGTGGGGAATATTGGACAATGGGCGCAAGCCTGATCCAGCAATGCCGCGTGTGTGAAGAAGGTTTTCGGATTGTAAAGCACT…
Leifsonia	flava	Bioprotection	Catalase production	https://doi.org/10.1007/s12275-018-8061-z	AGAGTTTGATCCTGGCTCAGGACGAACGCTGGCGGCGTGCTTAACACATGCAAGTCGAACGGTGAACTTGGGAGCTTGCTCCTGGGGGATCAGTGGCGAACGGGTGAGTAACACGTGAGCAATCTGCCCTTGACTCTGGGATAAGCGTTGGAAACGACGTCTAATACCGGATACGAACTTCCCCGGCATCGGGAGGAGTTGGAAAGAATTTTGGTCAAGGATGAGCTCGCGGCCTATCAGCTTGTTGGTGAGGTAATGGCTCACCAAGGCGACGACGGGTAGCCGGCCTGAGAGGGTGACCGGCCACACTGGGACTGAGACACGGCCCAGACTCCTACGGGAGGCAGCAGTGGGGAATATTGCACAATGGGCGCAAGCCTGATGCAGCAACGCCGCGTG…
Lysinibacillus	sphaericus	Biofertilization	Nitrogen fixation	https://doi.org/10.1016/j.pmpp.2017.11.003	CCTGGCTCAGGACGAACGCTGGCGGCGTGCCTAATACATGCAAGTCGAGCGAACAGAGAAGGAGCTTGCTCCTTTGACGTTAGCGGCGGACGGGTGAGTAACACGTGGGCAACCTACCCTATAGTTTGGGATAACTCCGGGAAACCGGGGCTAATACCGAATAATCTCTTGTCCCTCATGGGACAATACTGAAAGACGGTTTCGGCTGTCGCTATAGGATGGGCCCGCGGCGCATTAGCTAGTTGGTGAGGTAACGGCTCACCAAGGCAACGATGCGTAGCCGACCTGAGAGGGTGATCGGCCACACTGGGACTGAGACACGGCCCAGACTCCTACGGGAGGCAGCAGTAGGGAATCTTCCACAATGGGCGAAAGCCTGATGGAGCAACGCCGCGTGAG…
Mesorhizobium	ciceri	Biofertilization	Phosphate solubilization	https://doi.org/10.1016/j.micres.2006.04.001	AACGAACGCTGGCGGCAGGCTTAACACATGCAAGTCGAGCGCCCCGCAAGGGGAGCGGCAGACGGGTGAGTAACGCGTGGGAATCTACCCATCTCTACGGAACAACTCCGGGAAACTGGAGCTAATACCGTATACGTCCTTCGGGAGAAAGATTTATCGGAGATGGATGAGCCCGCGTTGGATTAGCTAGTTGGTGGGGTAATGGCCTACCAAGGCGACGATCCATAGCTGGTCTGAGAGGATGATCAGCCACATTGGGACTGAGACACGGCCCAAACTCCTACGGGAGGCAGCAGTGGGGAATATTGGACAATGGGCGAAAGCCTGATCCAGCCATGCCGCGTGAGTGATGAAGGCCCTAGGGTTGTAAAGCTCTTTCAACGGTGAAGATAATGACGG…
Mesorhizobium	ciceri	Biofertilization	Ammonia production	https://doi.org/10.1016/j.micres.2006.04.001	AACGAACGCTGGCGGCAGGCTTAACACATGCAAGTCGAGCGCCCCGCAAGGGGAGCGGCAGACGGGTGAGTAACGCGTGGGAATCTACCCATCTCTACGGAACAACTCCGGGAAACTGGAGCTAATACCGTATACGTCCTTCGGGAGAAAGATTTATCGGAGATGGATGAGCCCGCGTTGGATTAGCTAGTTGGTGGGGTAATGGCCTACCAAGGCGACGATCCATAGCTGGTCTGAGAGGATGATCAGCCACATTGGGACTGAGACACGGCCCAAACTCCTACGGGAGGCAGCAGTGGGGAATATTGGACAATGGGCGAAAGCCTGATCCAGCCATGCCGCGTGAGTGATGAAGGCCCTAGGGTTGTAAAGCTCTTTCAACGGTGAAGATAATGACGG…
Mesorhizobium	loti	Biofertilization	Nitrogen fixation	https://doi.org/10.1093/dnares/7.6.331	TAGAGTTTGATCCTGGCTCAGAACGAACGCTGGCGGCAGGCTTAACACATGCAAGTCGAGCGCCTCGCAAGAGGAGCGGCAGACGGGTGAGTAACGCGTGGGAATCTACCCATCTCTACGGAACAACTCCGGGAAACTGGAGCTAATACCGTATACGTCCTTCGGGAGAAAGATTTATCGGAGATGGATGAGCCCGCGTTGGATTAGCTAGTTGGTGGGGTAATGGCCTACCAAGGCGACGATCCATAGCTGGTCTGAGAGGATGATCAGCCACATTGGGACTGAGACACGGCCCAAACTCCTACGGGAGGCAGCAGTGGGGAATATTGGACAATGGGCGAAAGCCTGATCCAGCCATGCCGCGTGAGTGATGAAGGCCCTAGGGTTGTAAAGCTCTTT…
Mesorhizobium	loti	Biostimulation	Cytokinin production	https://doi.org/10.1111/j.1365-313X.2004.02038.x	TAGAGTTTGATCCTGGCTCAGAACGAACGCTGGCGGCAGGCTTAACACATGCAAGTCGAGCGCCTCGCAAGAGGAGCGGCAGACGGGTGAGTAACGCGTGGGAATCTACCCATCTCTACGGAACAACTCCGGGAAACTGGAGCTAATACCGTATACGTCCTTCGGGAGAAAGATTTATCGGAGATGGATGAGCCCGCGTTGGATTAGCTAGTTGGTGGGGTAATGGCCTACCAAGGCGACGATCCATAGCTGGTCTGAGAGGATGATCAGCCACATTGGGACTGAGACACGGCCCAAACTCCTACGGGAGGCAGCAGTGGGGAATATTGGACAATGGGCGAAAGCCTGATCCAGCCATGCCGCGTGAGTGATGAAGGCCCTAGGGTTGTAAAGCTCTTT…
Mesorhizobium	sp.	Biostimulation	Indole-3-acetic production	https://doi.org/10.1007/s00253-020-10890-8	TAGAGTTTGATCCTGGCTCAGAACGAACGCTGGCGGCAGGCTTAACACATGCAAGTCGAGCGCCTCGCAAGAGGAGCGGCAGACGGGTGAGTAACGCGTGGGAATCTACCCATCTCTACGGAACAACTCCGGGAAACTGGAGCTAATACCGTATACGTCCTTCGGGAGAAAGATTTATCGGAGATGGATGAGCCCGCGTTGGATTAGCTAGTTGGTGGGGTAATGGCCTACCAAGGCGACGATCCATAGCTGGTCTGAGAGGATGATCAGCCACATTGGGACTGAGACACGGCCCAAACTCCTACGGGAGGCAGCAGTGGGGAATATTGGACAATGGGCGAAAGCCTGATCCAGCCATGCCGCGTGAGTGATGAAGGCCCTAGGGTTGTAAAGCTCTTT…
Methylobacterium	extorquens	Biostimulation	Cytokinin production	https://doi.org/10.1128/JB.184.7.1832-1842.2002	CGAACGCTGGCGGCAGGCTTAACACATGCAAGTCGAACGGGCACCTTCGGGTGTCAGTGGCAGACGGGTGAGTAACACGTGGGAACGTACCCTTCGGTTCGGAATAACTCAGGGAAACTTGAGCTAATACCGGATACGCCCTTTTGGGGAAAGGTTTACTGCCGAAGGATCGGCCCGCGTCTGATTAGCTTGTTGGTGGGGTAACGGCCTACCAAGGCGACGATCAGTAGCTGGTCTGAGAGGATGATCAGCCACACTGGGACTGAGACACGGCCCAGACTCCTACGGGAGGCAGCAGTGGGGAATATTGGACAATGGGCGCAAGCCTGATCCAGCCATGCCGCGTGAGTGATGAAGGCCTTAGGGTTGTAAAGCTCTTTTGTCCGGGACGATAATGAC…
Methylobacterium	jeotgali	Biostimulation	Indole-3-acetic production	https://doi.org/10.1186/s12866-022-02454-9	GAGCGAACGCTGGCGGCAGGCTTAACACATGCAAGTCGAACGCTCGTCTTCGGACGGGAGTGGCAGACGGGTGAGTAACACGTGGGAACGTACCCTTTGGTTCGGAATAACGCAGGGAAACTTGCGCTAATACCGGATACGCCCTTTTGGGGAAAGGTTTACTGCCGAAGGATCGGCCCGCGTCTGATTAGCTAGTTGGTGGGGTAACGGCCTACCAAGGCGACGATCAGTAGCTGGTCTGAGAGGATGATCAGCCACACTGGGACTGAGACACGGCCCAGACTCCTACGGGAGGCAGCAGTGGGGAATATTGGACAATGGGCGCAAGCCTGATCCAGCCATGCCGCGTGAGTGATGAAGGCCTTAGGGTTGTAAAGCTCTTTTGTCCGGGACGATAAT…
Microbacterium	hydrocarbonoxydans	Bioprotection	Amylase production	https://doi.org/10.1007/s12275-016-5641-7	CCTGGCTCAGGATGAACGCTGGCGGCGTGCTTAACACATGCAAGTCGAACGGTGAACACGGAGCTTGCTCTGTGGGATCAGTGGCGAACGGGTGAGTAACACGTGAGCAACCTGCCCCTGACTCTGGGATAAGCGCTGGAAACGGCGTCTAATACTGGATACGAACCATGAAGGCATCTTCAGTGGTTGGAAAGATTTATTGGTTGGGGATGGGCTCGCGGCCTATCAGCTTGTTGGTGAGGTAATGGCTCACCAAGGCGTCGACGGGTAGCCGGCCTGAGAGGGTGACCGGCCACACTGGGACTGAGACACGGCCCAGACTCCTACGGGAGGCAGCAGTGGGGAATATTGCACAATGGGCGCAAGCCTGATGCAGCAACGCCGCGTGAGGGATGACGG…
Micrococcus	yunnanensis	Biofertilization		https://doi.org/10.1007/s13199-020-00733-5	TGCAAGTCGAACGATGAAGCCCAGCTTGCTGGGTGGATTAGTGGCGAACGGGTGAGTAACACGTGAGTAACCTGCCCTTAACTCTGGGATAAGCCTGGGAAACTGGGTCTAATACCGGATAGGAGCGTCCACCGCATGGTGGGTGTTGGAAAGATTTATCGGTTTTGGATGGACTCGCGGCCTATCAGCTTGTTGGTGAGGTAATGGCTCACCAAGGCGACGACGGGTAGCCGGCCTGAGAGGGTGACCGGCCACACTGGGACTGAGACACGGCCCAGACTCCTACGGGAGGCAGCAGTGGGGAATATTGCACAATGGGCGAAAGCCTGATGCAGCGACGCCGCGTGAGGGATGACGGCCTTCGGGTTGTAAACCTCTTTCAGTAGGGAAGAAGCGAAA…
Nitrosomonas	europaea	Biofertilization	Ammonia production	https://doi.org/10.1016/j.chemosphere.2020.127250	TTGAACGCTGGCGGCATGCTTTACACATGCAAGTCGAACGGCAGCGGGGGCTTCGGCCTGCCGGCGAGTGGCGAACGGGTGAGTAATACATCGGAACGTGTCCTTAAGTGGGGAATAACGCATCGAAAGATGTGCTAATACCGCATATCTCTGAGGAGAAAAGCAGGGGATCGCAAGACCTTGCGCTAAAGGAGCGGCCGATGTCTGATTAGCTAGTTGGTGGGGTAAAGGCTTACCAAGGCAACAATCATTATTTGGTCTGAGAGGACGGCCAACCACACTGGGACTGAGACACGGCCCAAACTCCTACGGGAGGCAGCAGTGGGGAATTTTGGACAATGGGCGAAAGCCTGATCCAGCCATGCCGCGTGAGTGAAGAAGGCCTTCGGGTTGTAAAGC…
Novosphingobium	pentaromativorans	Biofertilization	Ammonia production	https://doi.org/10.1007/978-981-13-7553-8_15	AGAGTTTGATCATGGCTCAGAACGAACGCTGGCGGCATGCCTAACACATGCAAGTCGAACGAGACCTTCGGGTCTAGTGGCGCACGGGTGCGTAACGCGTGGGAATCTGCCCTTCGGTTCGGAATAACTCAGGGAAACTTGAGCTAATACCGGATAATGACTTCGGTCCAAAGATTTATTGCCGAGGGATGAGCCCGCGTAGGATTAGCTAGTTGGTGGGGTAATGGCCTACCAAGGCGACGATCCTTAGCTGGTCTGAGAGGATGATCAGCCACACTGGGACTGAGACACGGCCCAGACTCCTACGGGAGGCAGCAGTGGGGAATATTGGACAATGGGCGAAAGCCTGATCCAGCAATGCCGCGTGAGTGATGAAGGCCTTAGGGTTGTAAAGCTCTT…
Ochrobactrum	sp.	Biofertilization	Ammonia production	https://doi.org/10.1016/j.pestbp.2015.07.001	AGAGTTTGATCCTGGCTCAGAACGAACGCTGGCGGCAGGCTTAACACATGCAAGTCGAGCGCCCCGCAAGGGGAGCGGCAGACGGGTGAGTAACGCGTGGGAATCTACCATTTGCTACGGAACAACAGTTGGAAACGACTGCTAATACCGTATGTGCCCTTAGGGGGAAAGATTTATCGGCAAATGATGAGCCCGCGTTGGATTAGCTAGTTGGTGGGGTAAAGGCCTACCAAGGCGACGATCCATAGCTGGTCTGAGAGGATGATCAGCCACACTGGGACTGAGACACGGCCCAGACTCCTACGGGAGGCAGCAGTGGGGAATATTGGACAATGGGCGCAAGCCTGATCCAGCCATGCCGCGTGAGTGATGAAGGCCCTAGGGTTGTAAAGCTCTTTC…
Paenibacillus	barengoltzii	Bioprotection	Chitinase production	https://doi.org/10.1016/j.foodchem.2015.07.092	GACGAACGCTGGCGGCGTGCCTAATACATGCAAGTCGAGCGGAGTTTATCGGGAGCTTGCTCCTGATAAACTTAGCGGCGGACGGGTGAGTAACACGTAGGCAACCTGCCCGTAAGACTGGGATAACTACCGGAAACGGTAGCTAATACCGGATACGCAAGTCTCTCGCATGAGGGGCTTGGGAAAGGCGGAGCAATCTGTCACTTACGGATGGGCCTGCGGCGCATTAGCTAGTTGGTGGGGTAACGGCTCACCAAGGCGACGATGCGTAGCCGACCTGAGAGGGTGAACGGCCACACTGGGACTGAGACACGGCCCAGACTCCTACGGGAGGCAGCAGTAGGGAATCTTCCGCAATGGACGAAAGTCTGACGGAGCAACGCCGCGTGAGTGATGAAG…
Paenibacillus	polymyxa	Biostimulation	Cytokinin production	https://10.4172/1948-5948.1000188	GGCTCAGGACGAACGCTGGCGGCGTGCCTAATACATGCAAGTCGAGCGGGGTTAGTTAGAAGCTTGCTTCTAATTAACCTAGCGGCGGACGGGTGAGTAACACGTAGGCAACCTGCCCACAAGACAGGGATAACTACCGGAAACGGTAGCTAATACCCGATACATCCTTTTCCTGCATGGGAGAAGGAGGAAAGGCGGAGCAATCTGTCACTTGTGGATGGGCCTGCGGCGCATTAGCTAGTTGGTGGGGTAAAGGCCTACCAAGGCGACGATGCGTAGCCGACCTGAGAGGGTGATCGGCCACACTGGGACTGAGACACGGCCCAGACTCCTACGGGAGGCAGCAGTAGGGAATCTTCCGCAATGGGCGAAAGCCTGACGGAGCAACGCCGCGTGAGT…
Paenibacillus	polymyxa	Bioprotection	Lipopeptides	https://doi.org/10.1007/s11104-018-3679-5	GGCTCAGGACGAACGCTGGCGGCGTGCCTAATACATGCAAGTCGAGCGGGGTTAGTTAGAAGCTTGCTTCTAATTAACCTAGCGGCGGACGGGTGAGTAACACGTAGGCAACCTGCCCACAAGACAGGGATAACTACCGGAAACGGTAGCTAATACCCGATACATCCTTTTCCTGCATGGGAGAAGGAGGAAAGGCGGAGCAATCTGTCACTTGTGGATGGGCCTGCGGCGCATTAGCTAGTTGGTGGGGTAAAGGCCTACCAAGGCGACGATGCGTAGCCGACCTGAGAGGGTGATCGGCCACACTGGGACTGAGACACGGCCCAGACTCCTACGGGAGGCAGCAGTAGGGAATCTTCCGCAATGGGCGAAAGCCTGACGGAGCAACGCCGCGTGAGT…
Paenibacillus	polymyxa	Biofertilization		https://doi.org/10.1186/s12866-016-0860-y	GGCTCAGGACGAACGCTGGCGGCGTGCCTAATACATGCAAGTCGAGCGGGGTTAGTTAGAAGCTTGCTTCTAATTAACCTAGCGGCGGACGGGTGAGTAACACGTAGGCAACCTGCCCACAAGACAGGGATAACTACCGGAAACGGTAGCTAATACCCGATACATCCTTTTCCTGCATGGGAGAAGGAGGAAAGGCGGAGCAATCTGTCACTTGTGGATGGGCCTGCGGCGCATTAGCTAGTTGGTGGGGTAAAGGCCTACCAAGGCGACGATGCGTAGCCGACCTGAGAGGGTGATCGGCCACACTGGGACTGAGACACGGCCCAGACTCCTACGGGAGGCAGCAGTAGGGAATCTTCCGCAATGGGCGAAAGCCTGACGGAGCAACGCCGCGTGAGT…
Paenibacillus	polymyxa	Biostimulation	Indole-3-acetic production	https://doi.org/10.1007/s00253-020-10890-8	GGCTCAGGACGAACGCTGGCGGCGTGCCTAATACATGCAAGTCGAGCGGGGTTAGTTAGAAGCTTGCTTCTAATTAACCTAGCGGCGGACGGGTGAGTAACACGTAGGCAACCTGCCCACAAGACAGGGATAACTACCGGAAACGGTAGCTAATACCCGATACATCCTTTTCCTGCATGGGAGAAGGAGGAAAGGCGGAGCAATCTGTCACTTGTGGATGGGCCTGCGGCGCATTAGCTAGTTGGTGGGGTAAAGGCCTACCAAGGCGACGATGCGTAGCCGACCTGAGAGGGTGATCGGCCACACTGGGACTGAGACACGGCCCAGACTCCTACGGGAGGCAGCAGTAGGGAATCTTCCGCAATGGGCGAAAGCCTGACGGAGCAACGCCGCGTGAGT…
Paenibacillus	sp.	Bioprotection	Hydrogen cyanide production	https://doi.org/10.1007/s11356-017-0940-z	GGCTCAGGACGAACGCTGGCGGCGTGCCTAATACATGCAAGTCGAGCGGGGTTAGTTAGAAGCTTGCTTCTAATTAACCTAGCGGCGGACGGGTGAGTAACACGTAGGCAACCTGCCCACAAGACAGGGATAACTACCGGAAACGGTAGCTAATACCCGATACATCCTTTTCCTGCATGGGAGAAGGAGGAAAGGCGGAGCAATCTGTCACTTGTGGATGGGCCTGCGGCGCATTAGCTAGTTGGTGGGGTAAAGGCCTACCAAGGCGACGATGCGTAGCCGACCTGAGAGGGTGATCGGCCACACTGGGACTGAGACACGGCCCAGACTCCTACGGGAGGCAGCAGTAGGGAATCTTCCGCAATGGGCGAAAGCCTGACGGAGCAACGCCGCGTGAGT…
Paenibacillus	xylanexedens	Bioprotection	Chitinase production	http://refhub.elsevier.com/S0301-4797(20)31045-8/sref330	AGAGTTTGATCATGGCTCAGGACGAACGCTGGCGGCATGCCTAATACATGCAAGTCGAGCGGAGTGGATAGGAAGCTTGCTTCCTTGATACTTAGCGGCGGACGGGTGAGTAACACGTAGGCAACCTGCCCTCAAGTTTGGGACAACTACCGGAAACGGTAGCTAATACCGAATAATTGTTTTCTTCGCCTGAAGGAAACTGGAAAGACGGAGCAATCTGTCACTTGGGGATGGGCCTGCGGCGCATTAGCTAGTTGGTGAGGTAACGGCTCACCAAGGCGACGATGCGTAGCCGACCTGAGAGGGTGATCGGCCACACTGGGACTGAGACACGGCCCAGACTCCTACGGGAGGCAGCAGTAGGGAATCTTCCGCAATGGGCGAAAGCCTGACGGAGCA…
Paenibacillus	polymyxa	Biostimulation	Cytokinin production	https://doi.org/10.1016/S0038-0717(99)00113-3	GGCTCAGGACGAACGCTGGCGGCGTGCCTAATACATGCAAGTCGAGCGGGGTTAGTTAGAAGCTTGCTTCTAATTAACCTAGCGGCGGACGGGTGAGTAACACGTAGGCAACCTGCCCACAAGACAGGGATAACTACCGGAAACGGTAGCTAATACCCGATACATCCTTTTCCTGCATGGGAGAAGGAGGAAAGGCGGAGCAATCTGTCACTTGTGGATGGGCCTGCGGCGCATTAGCTAGTTGGTGGGGTAAAGGCCTACCAAGGCGACGATGCGTAGCCGACCTGAGAGGGTGATCGGCCACACTGGGACTGAGACACGGCCCAGACTCCTACGGGAGGCAGCAGTAGGGAATCTTCCGCAATGGGCGAAAGCCTGACGGAGCAACGCCGCGTGAGT…
Pantoea	agglomerans	Biofertilization	Zinc solubilization	https://doi.org/10.3389/fmicb.2017.02593	GAACGCTGGCGGCAGGCCTAACACATGCAAGTCGGACGGTAGCACAGAGGASCTTGCTCCTTGGGTGACGAGTGGCGGACGGGTGAGTAATGTCTGGGGATCTGCCCGATAGAGGGGGATAACCACTGGAAACGGTGGCTAATACCGCATAACGTCGCAAGACCAAAGAGGGGGACCTTCGGGCCTCTCACTATCGGATGAACCCAGATGGGATTAGCTAGTAGGCGGGGTAATGGCCCACCTAGGCGACGATCCCTAGCTGGTCTGAGAGGATGACCAGCCACACTGGAACTGAGACACGKTCCAGACTCYTACGGGAGGCAGCAGTGGGGAATATTGCACAATGGGCGCAAGCCTGATGCAGCCATGCCGCGTGTATGAAGAAGGCCTTCGGGTTGT…
Pantoea	agglomerans	Biofertilization	Potassium solubilization	https://doi.org/10.3389/fmicb.2017.02593	GAACGCTGGCGGCAGGCCTAACACATGCAAGTCGGACGGTAGCACAGAGGASCTTGCTCCTTGGGTGACGAGTGGCGGACGGGTGAGTAATGTCTGGGGATCTGCCCGATAGAGGGGGATAACCACTGGAAACGGTGGCTAATACCGCATAACGTCGCAAGACCAAAGAGGGGGACCTTCGGGCCTCTCACTATCGGATGAACCCAGATGGGATTAGCTAGTAGGCGGGGTAATGGCCCACCTAGGCGACGATCCCTAGCTGGTCTGAGAGGATGACCAGCCACACTGGAACTGAGACACGKTCCAGACTCYTACGGGAGGCAGCAGTGGGGAATATTGCACAATGGGCGCAAGCCTGATGCAGCCATGCCGCGTGTATGAAGAAGGCCTTCGGGTTGT…
Pantoea	agglomerans	Biostimulation	Indole-3-acetic production	https://doi.org/10.1007/s00253-020-10890-8	GAACGCTGGCGGCAGGCCTAACACATGCAAGTCGGACGGTAGCACAGAGGASCTTGCTCCTTGGGTGACGAGTGGCGGACGGGTGAGTAATGTCTGGGGATCTGCCCGATAGAGGGGGATAACCACTGGAAACGGTGGCTAATACCGCATAACGTCGCAAGACCAAAGAGGGGGACCTTCGGGCCTCTCACTATCGGATGAACCCAGATGGGATTAGCTAGTAGGCGGGGTAATGGCCCACCTAGGCGACGATCCCTAGCTGGTCTGAGAGGATGACCAGCCACACTGGAACTGAGACACGKTCCAGACTCYTACGGGAGGCAGCAGTGGGGAATATTGCACAATGGGCGCAAGCCTGATGCAGCCATGCCGCGTGTATGAAGAAGGCCTTCGGGTTGT…
Pantoea	allii	Biostimulation	Indole-3-acetic production	https://doi.org/10.1007/s11356-014-3309-6	AGAGTTTGATCCTGGCTCAGATTGAACGCTGGCGGCAGGCCTAACACATGCAAGTCGGACGGTAGCACAGAGAGCTTGCTCTCGGGTGACGAGTGGCGGACGGGTGAGTAATGTCTGGGGATCTGCCCGATAGAGGGGGATAACCACTGGAAACGGTGGCTAATACCGCATAACGTCGCAAGACCAAAGAGGGGGACCTTCGGGCCTCTCACTATCGGATGAACCCAGATGGGATTAGCTAGTAGGCGGGGTAACGGCCCACCTAGGCGACGATCCCTAGCTGGTCTGAGAGGATGACCAGCCACACTGGAACTGAGACACGGTCCAGACTCCTACGGGAGGCAGCAGTGGGGAATATTGCACAATGGGCGCAAGCCTGATGCAGCCATGCCGCGTGTA…
Pantoea	sp.	Biofertilization	Phosphate solubilization	https://doi.org/10.3389/fmicb.2019.02171	GCTACACATGCAAGTCGAACGGTAGCACAGAGAGCTTGCTCTCGGGTGACGAGTGGCGGACGGGTGAGTAACGTCTGGGAAACTGCCCGATGGAGGGGGATAACTACTGGAAACGGTAGCTAATACCGCATAACGTCGCAAGACCAAAGTGGGGGACCTTCGGGCCTCACACCATCGGATGTGCCCAGATGGGATTAGCTAGTAGGTGGGGTAATGGCTCACCTAGGCGACGATCCCTAGCTGGTCTGAGAGGATGACCAGCCACACTGGAACTGAGACACGGTCCAGACTCCTACGGGAGGCAGCAGTGGGGAATATTGCACAATGGGCGCAAGCCTGATGCAGCCATGCCGCGTGTATGAAGAAGGCCTTCGGGTTGTAAAGTACTTTCAGCGGGGA…
Paraburkholderia	phytofirmans	Bioprotection	Lipopeptides	https://doi.org/10.1038/s41598-019-43828-w	GCATTTGTGACTGGCGGGCTAGAGTATGGCAGAGGGGGGTAGAATTCCACGTGTAGCAGTGAAATGCGTAGAGATGTGGAGGAATACCGATGGCGAAGGCAGCCCCCTGGGCCAATACTGACGCTCATGCACGAAAGCGTGGGGAGCAAACAGGATTAGATACCCTGGTAGTCCACGCCCTAAACGATGTCAACTAGTTGTCGGGTCTTCATTGACTTGGTAACGTAGCTAACGCGTGAAGTTGACCGCCTGGGGAGTACGGTCGCAAGATTAAAACTCAAAGGAATTGACGGGGACCCGCACAAGCGGTGGATGATGTGGATTAATTCGATGCAACGCGAAAAACCTTACCTACCCTTGACATGTATGGAATCCTGCTGAGAGGTGGGAGTGCCCGAA…
Phyllobacterium	myrsinacearum	Bioremediation	Heavy metals uptake	https://doi.org/10.1080/07388550902913772	AACGAACGCTGGCGGCAGGCTTAACACATGCAAGTCGAGCGCCCCGCAAGGGGAGCGGCAGACGGGTGAGTAACGCGTGGGAATCTACCCATCTCTACGGAATAACGCATGGAAACGTGTGCTAATACCGTATACGTCCTTCGGGAGAAAGATTTATCGGAGATGGATGAGCCCGCGTTGGATTAGCTAGTTGGTGGGGTAAAGGCCTACCAAGGCGACGATCCATAGCTGGTCTGAGAGGATGATCAGCCACACTGGGACTGAGACACGGCCCAGACTCCTACGGGAGGCAGCAGTGGGGAATATTGGACAATGGGCGCAAGCCTGATCCAGCCATGCCGCGTGAGTGATGAAGGCCCTAGGGTTGTAAAGCTCTTTCACCGGTGAAGATAATGACGG…
Planomicrobium	okeanokoites	Bioprotection	Chitinase production	https://doi.org/10.1007/978-981-13-7553-8_2	GACGAACGCTGGCGGCGTGCCTAATACATGCAAGTCGAGCGGAACCTTTGGAGCTTGCTCCATTGGTTTAGCGGCGGACGGGTGAGTAACACGTGGGCAACCTGCCCTGCAGATCGGGATAACTCCGGGAAACCGGTGCTAATACCGAATAGTTTTTTGCCCCTCCTGGGGCGAAACGGAAAGACGGTTTCGGCTGTCACTGCAGGATGGGCCCGCGGCGCATTAGCTAGTTGGTGGGGTAATGGCCCACCAAGGCGACGATGCGTAGCCGACCTGAGAGGGTGATCGGCCACACTGGGACTGAGACACGGCCCAGACTCCTACGGGAGGCAGCAGTAGGGAATCTTCCGCAATGGACGCAAGTCTGACGGAGCAACGCCGCGTGAGTGACGAAGGTTT…
Proteus	vulgaris	Biostimulation	Cytokinin production	https://doi.org/10.1094/MPMI-12-18-0347-R	GATTGAACGCTGGCGGCAGGCCTAACACATGCAAGTCGAGCGGTAACAGAGGAAAGCTTGCTTTCTTGCTGACGAGCGGCGGACGGGTGAGTAATGTATGGGGATCTGCCCGATAGAGGGGGATAACTACTGGAAACGGTAGCTAATACCGCATGACGTCTACGGACCAAAGCAGGGGCTCTTCGGACCTTGCGCTATCGGATGAACCCATATGGGATTAGCTAGTAGGTGAGGTAATGGCTCACCTAGGCGACGATCTCTAGCTGGTCTGAGAGGATGATCAGCCACACTGGGACTGAGACACGGCCCAGACTCCTACGGGAGGCAGCAGTGGGGAATATTGCACAATGGGCGCAAGCCTGATGCAGCCATGCCGCGTGTATGAAGAAGGCCTTAGGG…
Proteus	vulgaris	Bioprotection	Siderophore production	https://doi.org/10.1016/j.ibiod.2008.07.002	GATTGAACGCTGGCGGCAGGCCTAACACATGCAAGTCGAGCGGTAACAGAGGAAAGCTTGCTTTCTTGCTGACGAGCGGCGGACGGGTGAGTAATGTATGGGGATCTGCCCGATAGAGGGGGATAACTACTGGAAACGGTAGCTAATACCGCATGACGTCTACGGACCAAAGCAGGGGCTCTTCGGACCTTGCGCTATCGGATGAACCCATATGGGATTAGCTAGTAGGTGAGGTAATGGCTCACCTAGGCGACGATCTCTAGCTGGTCTGAGAGGATGATCAGCCACACTGGGACTGAGACACGGCCCAGACTCCTACGGGAGGCAGCAGTGGGGAATATTGCACAATGGGCGCAAGCCTGATGCAGCCATGCCGCGTGTATGAAGAAGGCCTTAGGG…
Pseudoalteromonas	tetraodonis	Bioprotection	Siderophore production	https://doi.org/10.1002/jobm.201800537	TTGATCCTGGCTCAGATTGAACGCTGGCGGCAGGCCTAACACATGCAAGTCGAGCGGTAACATTTCTAGCTTGCTAGAAGATGACGAGCGGCGGACGGGTGAGTAATGCTTGGGAACATGCCTTGAGGTGGGGGACAACAGTTGGAAACGACTGCTAATACCGCATAATGTCTACGGACCAAAGGGGGCTTCGGCTCTCGCCTTTAGATTGGCCCAAGTGGGATTAGCTAGTTGGTGAGGTAATGGCTCACCAAGGCGACGATCCCTAGCTGGTTTGAGAGGATGATCAGCCACACTGGGACTGAGACACGGCCCAGACTCCTACGGGAGGCAGCAGTGGGGAATATTGCACAATGGGCGCAAGCCTGATGCAGCCATGCCGCGTGTGTGAAGAAGGCC…
Pseudomonas	aeruginosa	Biofertilization	Phosphate solubilization	https://doi.org/10.1016/j.micres.2006.05.009	GAACTGAAGAGTTTGATCATGGCTCAGATTGAACGCTGGCAGCAGGGGCCTTCAACACATGCAAGTCGAGCTTATGAAGGGAGCTTGCCTTGGATTCAGCGGCGGACGGGTGAGTAATGCCTAGGAATCTGCCTGGTAGTGGGGGATAACGTCCGGAAACGGCCGCTAATACCGCATACGTCCTGAGGGAGAAAGTCGGGGATCTTCGGACCTCACGCTATCAGATGAGCCTAGGTCGGATTAGCTAGTTGGTGGGGTAAAGGCCTACCAAGGCGACGATCCGTAACTGGTCTGAGAGGATGATCAGTCACACTGGAACTGAGACACGGTCCAGACTCCTACGGGAGGCAGCAGTGGGGAATATTGGACAATGGGCGCAAGCCTGATCCAGCCATGCCG…
Pseudomonas	aeruginosa	Bioprotection	Ammonia production	https://doi.org/10.1016/j.sjbs.2012.06.003	GAACTGAAGAGTTTGATCATGGCTCAGATTGAACGCTGGCAGCAGGGGCCTTCAACACATGCAAGTCGAGCTTATGAAGGGAGCTTGCCTTGGATTCAGCGGCGGACGGGTGAGTAATGCCTAGGAATCTGCCTGGTAGTGGGGGATAACGTCCGGAAACGGCCGCTAATACCGCATACGTCCTGAGGGAGAAAGTCGGGGATCTTCGGACCTCACGCTATCAGATGAGCCTAGGTCGGATTAGCTAGTTGGTGGGGTAAAGGCCTACCAAGGCGACGATCCGTAACTGGTCTGAGAGGATGATCAGTCACACTGGAACTGAGACACGGTCCAGACTCCTACGGGAGGCAGCAGTGGGGAATATTGGACAATGGGCGCAAGCCTGATCCAGCCATGCCG…
Pseudomonas	aeruginosa	Bioprotection	Hydrogen cyanide production	https://doi.org/10.1016/j.bcab.2019.101096	GAACTGAAGAGTTTGATCATGGCTCAGATTGAACGCTGGCAGCAGGGGCCTTCAACACATGCAAGTCGAGCTTATGAAGGGAGCTTGCCTTGGATTCAGCGGCGGACGGGTGAGTAATGCCTAGGAATCTGCCTGGTAGTGGGGGATAACGTCCGGAAACGGCCGCTAATACCGCATACGTCCTGAGGGAGAAAGTCGGGGATCTTCGGACCTCACGCTATCAGATGAGCCTAGGTCGGATTAGCTAGTTGGTGGGGTAAAGGCCTACCAAGGCGACGATCCGTAACTGGTCTGAGAGGATGATCAGTCACACTGGAACTGAGACACGGTCCAGACTCCTACGGGAGGCAGCAGTGGGGAATATTGGACAATGGGCGCAAGCCTGATCCAGCCATGCCG…
Pseudomonas	aeruginosa	Bioremediation	Cellulase production	https://doi.org/10.1080/19315260.2016.1271850	GAACTGAAGAGTTTGATCATGGCTCAGATTGAACGCTGGCAGCAGGGGCCTTCAACACATGCAAGTCGAGCTTATGAAGGGAGCTTGCCTTGGATTCAGCGGCGGACGGGTGAGTAATGCCTAGGAATCTGCCTGGTAGTGGGGGATAACGTCCGGAAACGGCCGCTAATACCGCATACGTCCTGAGGGAGAAAGTCGGGGATCTTCGGACCTCACGCTATCAGATGAGCCTAGGTCGGATTAGCTAGTTGGTGGGGTAAAGGCCTACCAAGGCGACGATCCGTAACTGGTCTGAGAGGATGATCAGTCACACTGGAACTGAGACACGGTCCAGACTCCTACGGGAGGCAGCAGTGGGGAATATTGGACAATGGGCGCAAGCCTGATCCAGCCATGCCG…
Pseudomonas	aeruginosa	Bioremediation	Heavy metals uptake	https://doi.org/10.1111/j.1365-2672.2004.02435.x	GAACTGAAGAGTTTGATCATGGCTCAGATTGAACGCTGGCAGCAGGGGCCTTCAACACATGCAAGTCGAGCTTATGAAGGGAGCTTGCCTTGGATTCAGCGGCGGACGGGTGAGTAATGCCTAGGAATCTGCCTGGTAGTGGGGGATAACGTCCGGAAACGGCCGCTAATACCGCATACGTCCTGAGGGAGAAAGTCGGGGATCTTCGGACCTCACGCTATCAGATGAGCCTAGGTCGGATTAGCTAGTTGGTGGGGTAAAGGCCTACCAAGGCGACGATCCGTAACTGGTCTGAGAGGATGATCAGTCACACTGGAACTGAGACACGGTCCAGACTCCTACGGGAGGCAGCAGTGGGGAATATTGGACAATGGGCGCAAGCCTGATCCAGCCATGCCG…
Pseudomonas	aeruginosa	Biostimulation	Indole-3-acetic production	https://doi.org/10.1007/s00253-020-10890-8	GAACTGAAGAGTTTGATCATGGCTCAGATTGAACGCTGGCAGCAGGGGCCTTCAACACATGCAAGTCGAGCTTATGAAGGGAGCTTGCCTTGGATTCAGCGGCGGACGGGTGAGTAATGCCTAGGAATCTGCCTGGTAGTGGGGGATAACGTCCGGAAACGGCCGCTAATACCGCATACGTCCTGAGGGAGAAAGTCGGGGATCTTCGGACCTCACGCTATCAGATGAGCCTAGGTCGGATTAGCTAGTTGGTGGGGTAAAGGCCTACCAAGGCGACGATCCGTAACTGGTCTGAGAGGATGATCAGTCACACTGGAACTGAGACACGGTCCAGACTCCTACGGGAGGCAGCAGTGGGGAATATTGGACAATGGGCGCAAGCCTGATCCAGCCATGCCG…
Pseudomonas	azotoformans	Biofertilization	Potassium solubilization	https://doi.org/10.1016/j.bcab.2016.06.007	AGTTTGATCCTGGCTCAGATTGAACGCTGGCGGCAGGCCTAACACATGCAAGTCGAGCGGTAGAGAGAAGCTTGCTTCTCTTGAGAGCGGCGGACGGGTGAGTAATGCCTAGGAATCTGCCTGGTAGTGGGGGATAACGTTCGGAAACGGACGCTAATACCGCATACGTCCTACGGGAGAAAGCAGGGGACCTTCGGGCCTTGCGCTATCAGATGAGCCTAGGTCGGATTAGCTAGTTGGTGAGGTAATGGCTCACCAAGGCGACGATCCGTAACTGGTCTGAGAGGATGATCAGTCACACTGGAACTGAGACACGGTCCAGACTCCTACGGGAGGCAGCAGTGGGGAATATTGGACAATGGGCGAAAGCCGATCCAGCCATGCCGCGTGTGTTAAGAA…
Pseudomonas	CHA0	Bioprotection	Antibiotics	https://doi.org/10.3389/fmicb.2017.00100	GGCTACCATGCAAGTCGAGCGGCAGCACGGGTACTTGTACCTGGTGGCGAGCGGCGGACGGGTGAGTAATGCCTAGGAATCTGCCTAGTAGTGGGGGATAACGTCCGGAAACGGGCGCTAATACCGCATACGTCCTACGGGAGAAAGTGGGGGATCTTCGGACCTCACGCTATTAGATGAGCCTAGGTCGGATTAGCTAGTTGGTGAGGTAATGGCTCACCAAGGCGACGATCCGTAACTGGTCTGAGAGGATGATCAGTCACACTGGAACTGAGACACGGTCCAGACTCCTACGGGAGGCAGCAGTGGGGAATATTGGACAATGGGCGAAAGCCTGATCCAGCCATGCCGCGTGTGTGAAGAAGGTCTTCGGATTGTAAAGCACTTTAAGTTGGGAGG…
Pseudomonas	chlororaphis	Bioprotection	Hydrogen cyanide production	https://doi.org/10.3389/fmicb.2019.00719	ATTGAACGCTGGCGGCAGGCCTAACACATGCAAGTCGAGCGGTAGAGAGGTGCTTCCACCTCTTGAGAGCGGCGGACGGGTGAGTAATGCCTAGGAATCTGCCTGGTAGTGGGGGATAACGTTCGGAAACGGACGCTAATACCGCATACGTCCTACGGGAGAAAGCAGGGGACCTTCGGGCCTTGCGCTATCAGATGAGCCTAGGTCGGATTAGCTAGTTGGTGAGGTAATGGCTCACCAAGGCGACGATCCGTAACTGGTCTGAGAGGATGATCAGTCACACTGGAACTGAGACACGGTCCAGACTCCTACGGGAGGCAGCAGTGGGGAATATTGGACAATGGGCGAAAGCCTGATCCAGCCATGCCGCGTGTGTGAAGAAGGTCTTCGGATTGTAAA…
Pseudomonas	chlororaphis	Bioprotection	Antibiotics	https://doi.org/10.5423/PPJ.FT.12.2017.0277	ATTGAACGCTGGCGGCAGGCCTAACACATGCAAGTCGAGCGGTAGAGAGGTGCTTCCACCTCTTGAGAGCGGCGGACGGGTGAGTAATGCCTAGGAATCTGCCTGGTAGTGGGGGATAACGTTCGGAAACGGACGCTAATACCGCATACGTCCTACGGGAGAAAGCAGGGGACCTTCGGGCCTTGCGCTATCAGATGAGCCTAGGTCGGATTAGCTAGTTGGTGAGGTAATGGCTCACCAAGGCGACGATCCGTAACTGGTCTGAGAGGATGATCAGTCACACTGGAACTGAGACACGGTCCAGACTCCTACGGGAGGCAGCAGTGGGGAATATTGGACAATGGGCGAAAGCCTGATCCAGCCATGCCGCGTGTGTGAAGAAGGTCTTCGGATTGTAAA…
Pseudomonas	cichorii	Bioprotection	Protease production	https://doi.org/10.1016/j.syapm.2005.09.001	ATTGAACGCTGGCGGCAGGCCTAACACATGCAAGTCGGGCGGCAGCACAGGTACTTGTACCGGGTGGCGAGCGGCGGACGGGTGAGTAATGCCTAGGAATCTGCCTGGTAGTGGGGGATAACGCTCGGAAACGGACGCTAATACCGCATACGTCCTACGGGAGAAAGCAGGGGACCTTCGGGCCTTGCGCTATCAGATGAGCCTAGGTCGGATTAGCTAGTTGGTGAGGTAAAGGCTCACCAAGGCGACGATCCGTAACTGGTCTGAGAGGATGATCAGTCACACTGGAACTGAGACACGGTCCAGACTCCTACGGGAGGCAGCAGTGGGGAATATTGGACAATGGGCGAAAGCCTGATCCAGCCATGCCGCGTGTGTGAAGAAGGTCTTCGGATTGTA…
Pseudomonas	CMR12a	Bioprotection	Antibiotics	https://doi.org/10.3389/fmicb.2017.00100	ATTGAACGCTGGCGGCAGGCCTAACACATGCAAGTCGAGCGGATGAAGTGAGCTTGCTCACGGATTTAGCGGCGGACGGGTGAGTAATGCCTAGGAATCTGCCTGGTAGTGGGGGATAACGTTTCGAAAGGGACGCTAATACCGCATACGTCCTACGGGAGAAAGCAGGGGACCTTCGGGCCTTGCGCTATCAGATGAGCCTAGGTCGGATTAGCTAGTTGGTGAGGTAATGGCTCACCAAGGCGACGATCCGTAACTGGTCTGAGAGGATGATCAGTCACACTGGAACTGAGACACGGTCCAGACTCCTACGGGAGGCAGCAGTGGGGAATATTGGACAATGGGCGAAAGCCTGATCCAGCCATGCCGCGTGTGTGAAGAAGGTCTTCGGATTGTAAA…
Pseudomonas	corrugata	Bioprotection	Cellulase production	https://doi.org/10.1016/j.micres.2006.06.007	CTAACACATGCAAGTCGAGCGGTGAGAGAGGTGCTTGCACCTCTTGAGAGCGGCGGACGGGTGAGTAATGCCTAGGAATCTGCCTGGTAGTGGGGGATAACGCTCGGAAACGGACGCTAATACCGCATACGTCCTACGGGAGAAAGCAGGGGACCTTCGGGCCTTGCGCTATCAGATGAGCCTAGGTCGGATTAGCTAGTTGGTGAGGTAATGGCTCAACAAGGCGACGATCCGTAACTGGTCTGAGAGGATGATCAGTCACACTGGAACTGAGACACGGTCCAGACTCCTACGGGAGGCAGCAGTGGGGAATATTGGACAATGGGCGAAAGCCTGATCCAGCCATGCCGCGTGTGTGAAGAAGGTCTTCGGATTGTAAAGCACTTTAAGTTGGAGGAA…
Pseudomonas	diminuta	Bioremediation	Degradation of xenobiotics	http://refhub.elsevier.com/S0301-4797(20)31045-8/sref81	AGTTTGATCCTGGCTCAGAGCGAACGCTGGCGGCAGGCCTAACACATGCAAGTCGAACGGACCCTTCGGGGTTAGTGGCGGACGGGTGAGTAACACGTGGGAACGTGCCTTTAGGTTCGGAATAGCTCCTGGAAACGGGTGGTAATGCCGAATGTGCCCTTCGGGGGAAAGATTTATCGCCTTTAGAGCGGCCCGCGTCTGATTAGCTAGTTGGTGAGGTAACGGCTCACCAAGGCGACGATCAGTAGCTGGTCTGAGAGGATGACCAGCCACACTGGGACTGAGACACGGCCCAGACTCCTACGGAAGGCAGCAGTGGGGAATCTTCCGCAATGGGCGAAAGCCTGACGCAGCCATGCCGCGTGAATGATGAAGGTCTTAGGATTGTAAAATTCTTTC…
Pseudomonas	donghuensis	Bioprotection	Hydrogen cyanide production	https://doi.org/10.1371/journal.pone.0174362	AGAGTTTGATCATGGCTCAGATTGAACGCTGGCGGCAGGCCTAACACATGCAAGTCGAGCGGATGAGAAGAGCTTGCTCTTCGATTCAGCGGCGGACGGGTGAGTAATACCTAGGAATCTGCCTGGTAGTGGGGGACAACGTTTCGAAAGGAACGCTAATACCGCATACGTCCTACGGGAGAAAGCAGGGGACCTTCGGGCCTTGCGCTATCAGATGAGCCTAGGTCGGATTAGCTAGTTGGTGAGGTAATGGCTCACCAAGGCGACGATCCGTAACTGGTCTGAGAGGATGATCAGTCACACTGGAACTGAGACACGGTCCAGACTCCTACGGGAGGCAGCAGTGGGGAATATTGGACAATGGGCGAAAGCCTGATCCAGCCATGCCGCGTGTGTGAA…
Pseudomonas	entomophila	Bioprotection	Systemic resistance	https://doi.org/10.1038/nbt1212	GCTCAGATTGAACGCTGGCGGCAGGCCTAACACATGCAAGTCGAGCGGATGACGGGAGCTTGCTCCTTGATTCAGCGGCGGACGGGTGAGTAATGCCTAGGAATCTGCCTGGTAGTGGGGGACAACGTTTCGAAAGGAACGCTAATACCGCATACGTCCTACGGGAGAAAGCAGGGGACCTTCGGGCCTTGCGCTATCARATGAGCCTAGGTCGGATTAGCTAGTTGGKGGGGTAATGGCTCACCAAGGCGACGATCCGTAACTGGTYTGAGAGGATGATCAGTCACACTGGAACTGAGACACGGTCCAGACTCCTACGGGAGGCAGCAGTGGGGAATATTGGACAATGGGCGAAAGCCTGATCCAGCCATGCCGCGTGTGTGAARAAGGTCTTCGGAT…
Pseudomonas	extremorientalis	Biostimulation	Indole-3-acetic production	https://doi.org/10.1007/s11738-009-0297-0	TGGCTCAGATTGAACGCTGGCGGCAGGCCTAACACATGCAAGTCGAGCGGTAGAGAGAAGCTTGCTTCTCTTGAGAGCGGCGGACGGGTGAGTAATGCCTAGGAATCTGCCTGGTAGTGGGGGATAACGTTCGGAAACGAACGCTAATACCGCATACGTCCTACGGGAGAAAGCAGGGGACCTTCGGGCCTTGCGCTATCAGATGAGCCTAGGTCGGATTAGCTAGTTGGTGAGGTAATGGCTCACCAAGGCGACGATCCGTAACTGGTCTGAGAGGATGATCAGTCACACTGGAACTGAGACACGGTCCAGACTCCTACGGGAGGCAGCAGTGGGGAATATTGGACAATGGGCGAAAGCCTGATCCAGCCATGCCGCGTGTGTGAAGAAGGTCTTCGG…
Pseudomonas	fluorescens	Biofertilization	Zinc solubilization	https://doi.org/10.1016/j.apgeochem.2016.03.006	AGTTTGATCCTGGCTCAGATTGAACGCTGGCGGCAGGCCTAACACATGCAAGTCGAGCGGTAGAGAGAAGCTTGCTTCTCTTGAGAGAGGCGGACGGGTGAGTAAAGCCTAGGAATCTGCCTGGTAGTGGGGGATAACGTTCGGAAACGGACGCTAATACCGCATACGTCCTACGGGAGAAAGCAGGGGACCTTCGGGCCTTGCGCTATCAGATGAGCCTAGGTCGGATTAGCTAGTTGGTGAGGTAATGGCTCACCAAGGCGACGATCCGTAACTGGTCTGAGAGGATGATCAGTCACACTGGAACTGAGACACGGTCCAGACTCCTACGGGAGGCAGCAGTGGGGAATATTGGACAATGGGCGAAAGCCTGATCCAGCCATGCCGCGTGTGTTAAGA…
Pseudomonas	fluorescens	Biostimulation	Cytokinin production	https://doi.org/10.1038/srep23310	AGTTTGATCCTGGCTCAGATTGAACGCTGGCGGCAGGCCTAACACATGCAAGTCGAGCGGTAGAGAGAAGCTTGCTTCTCTTGAGAGAGGCGGACGGGTGAGTAAAGCCTAGGAATCTGCCTGGTAGTGGGGGATAACGTTCGGAAACGGACGCTAATACCGCATACGTCCTACGGGAGAAAGCAGGGGACCTTCGGGCCTTGCGCTATCAGATGAGCCTAGGTCGGATTAGCTAGTTGGTGAGGTAATGGCTCACCAAGGCGACGATCCGTAACTGGTCTGAGAGGATGATCAGTCACACTGGAACTGAGACACGGTCCAGACTCCTACGGGAGGCAGCAGTGGGGAATATTGGACAATGGGCGAAAGCCTGATCCAGCCATGCCGCGTGTGTTAAGA…
Pseudomonas	fluorescens	Bioprotection	Hydrogen cyanide production	https://doi.org/10.1094/PHYTO-97-2-0250	AGTTTGATCCTGGCTCAGATTGAACGCTGGCGGCAGGCCTAACACATGCAAGTCGAGCGGTAGAGAGAAGCTTGCTTCTCTTGAGAGAGGCGGACGGGTGAGTAAAGCCTAGGAATCTGCCTGGTAGTGGGGGATAACGTTCGGAAACGGACGCTAATACCGCATACGTCCTACGGGAGAAAGCAGGGGACCTTCGGGCCTTGCGCTATCAGATGAGCCTAGGTCGGATTAGCTAGTTGGTGAGGTAATGGCTCACCAAGGCGACGATCCGTAACTGGTCTGAGAGGATGATCAGTCACACTGGAACTGAGACACGGTCCAGACTCCTACGGGAGGCAGCAGTGGGGAATATTGGACAATGGGCGAAAGCCTGATCCAGCCATGCCGCGTGTGTTAAGA…
Pseudomonas	fluorescens	Bioprotection	Antibiotics	https://doi.org/10.1007/s10658-017-1217-6	AGTTTGATCCTGGCTCAGATTGAACGCTGGCGGCAGGCCTAACACATGCAAGTCGAGCGGTAGAGAGAAGCTTGCTTCTCTTGAGAGAGGCGGACGGGTGAGTAAAGCCTAGGAATCTGCCTGGTAGTGGGGGATAACGTTCGGAAACGGACGCTAATACCGCATACGTCCTACGGGAGAAAGCAGGGGACCTTCGGGCCTTGCGCTATCAGATGAGCCTAGGTCGGATTAGCTAGTTGGTGAGGTAATGGCTCACCAAGGCGACGATCCGTAACTGGTCTGAGAGGATGATCAGTCACACTGGAACTGAGACACGGTCCAGACTCCTACGGGAGGCAGCAGTGGGGAATATTGGACAATGGGCGAAAGCCTGATCCAGCCATGCCGCGTGTGTTAAGA…
Pseudomonas	fluorescens	Biostimulation	Indole-3-acetic production	https://doi.org/10.1007/s00253-020-10890-8	AGTTTGATCCTGGCTCAGATTGAACGCTGGCGGCAGGCCTAACACATGCAAGTCGAGCGGTAGAGAGAAGCTTGCTTCTCTTGAGAGAGGCGGACGGGTGAGTAAAGCCTAGGAATCTGCCTGGTAGTGGGGGATAACGTTCGGAAACGGACGCTAATACCGCATACGTCCTACGGGAGAAAGCAGGGGACCTTCGGGCCTTGCGCTATCAGATGAGCCTAGGTCGGATTAGCTAGTTGGTGAGGTAATGGCTCACCAAGGCGACGATCCGTAACTGGTCTGAGAGGATGATCAGTCACACTGGAACTGAGACACGGTCCAGACTCCTACGGGAGGCAGCAGTGGGGAATATTGGACAATGGGCGAAAGCCTGATCCAGCCATGCCGCGTGTGTTAAGA…
Pseudomonas	fulva	Biofertilization	Phosphate solubilization	https://doi.org/10.1590/1519-6984.172213	AGTTTGATCCTGGCTCAGATTGAACGCTGGCGGCAGGCCTAACACATGCAAGTCGAGCGGATGACAGGAGCTTGCTCCTGGATTCAGCGGCGGACGGGTGAGTAATGCCTAGGAATCTGCCTGGTAGTGGGGGACAACGTTTCGAAAGGAACGCTAATACCGCATACGTCCTACGGGAGAAAGCAGGGGACCTTCGGGCCTTGCGCTATCAGATGAGCCTAGGTCGGATTAGCTTGTTGGTGAGGTAATGGCTCACCAAGGCGACGACCTGTAACTGGTCTGAGAGGATGATCAGTCACACTGGAACTGAGACACGGTCCAGACTCCTACGGGAGGCAGCAGTGGGGAATATTGGACAATGGGCGAAAGCCTGATCCAGCCATGCCGCGTGTGTGAAGA…
Pseudomonas	fulva	Bioprotection	Siderophore production	https://doi.org/10.1002/jobm.201800034	AGTTTGATCCTGGCTCAGATTGAACGCTGGCGGCAGGCCTAACACATGCAAGTCGAGCGGATGACAGGAGCTTGCTCCTGGATTCAGCGGCGGACGGGTGAGTAATGCCTAGGAATCTGCCTGGTAGTGGGGGACAACGTTTCGAAAGGAACGCTAATACCGCATACGTCCTACGGGAGAAAGCAGGGGACCTTCGGGCCTTGCGCTATCAGATGAGCCTAGGTCGGATTAGCTTGTTGGTGAGGTAATGGCTCACCAAGGCGACGACCTGTAACTGGTCTGAGAGGATGATCAGTCACACTGGAACTGAGACACGGTCCAGACTCCTACGGGAGGCAGCAGTGGGGAATATTGGACAATGGGCGAAAGCCTGATCCAGCCATGCCGCGTGTGTGAAGA…
Pseudomonas	japonica	Biofertilization	Phosphate solubilization	https://doi.org/10.1007/s11274-020-02870-x	AGAGTTTGATCCTGGCTCAGATTGAACGCTGGCGGCAGGCCTAACACATGCAAGTCGAGCGGATGAGAAGAGCTTGCTCTTCGAGTTAGCGGCGGACGGGTGAGTAATGCCTAGGAATCTGCCTGGTAGTGGGGGACAACGTTTCGAAAGGAACGCTAATACCGCATACGTCCTACGGGAGAAAGCAGGGGACCTTCGGGCCTTGCGCTATCAGATGAGCCTAGGTCGGATTAGCTAGTTGGTGAGGTAATGGCTCACCAAGGCGACGATCCGTAACTGGTCTGAGAGGATGATCAGTCACACTGGAACTGAGACACGGTCCAGACTCCTACGGGAGGCAGCAGTGGGGAATATTGGACAATGGGCGAAAGCCTGATCCAGCCATGCCGCGTGTGTGAA…
Pseudomonas	jessenii	Bioprotection	Siderophore production	https://doi.org/10.1016/j.biortech.2007.07.046	TGGCTCAGATTGAACGCTGGCGGCAGGCCTAACACATGCAAGTCGAGCGGATGAGAGGAGCTTGCTCCTTAATTCAGCGGCGGACGGGTGAGTAATGCCTAGGAATCTGCCTGGTAGTGGGGGACAACGTTTCGAAAGGAACGCTAATACCGCATACGTCCTACGGGAGAAAGCAGGGGACCTTCGGGCCTTGCGCTATCAGATGAGCCTAGGTCGGATTAGCTAGTTGGTGAGGTAATGGCTCACCAAGGCGACGATCCGTAACTGGTCTGAGAGGATGATCAGTCACACTGGAACTGAGACACGGTCCAGACTCCTACGGGAGGCAGCAGTGGGGAATATTGGACAATGGGCGAAAGCCTGATCCAGCCATGCCGCGTGTGTGAAGAAGGTCTTCGG…
Pseudomonas	jessenii	Biostimulation	Indole-3-acetic production	https://doi.org/10.1007/s00253-020-10890-8	TGGCTCAGATTGAACGCTGGCGGCAGGCCTAACACATGCAAGTCGAGCGGATGAGAGGAGCTTGCTCCTTAATTCAGCGGCGGACGGGTGAGTAATGCCTAGGAATCTGCCTGGTAGTGGGGGACAACGTTTCGAAAGGAACGCTAATACCGCATACGTCCTACGGGAGAAAGCAGGGGACCTTCGGGCCTTGCGCTATCAGATGAGCCTAGGTCGGATTAGCTAGTTGGTGAGGTAATGGCTCACCAAGGCGACGATCCGTAACTGGTCTGAGAGGATGATCAGTCACACTGGAACTGAGACACGGTCCAGACTCCTACGGGAGGCAGCAGTGGGGAATATTGGACAATGGGCGAAAGCCTGATCCAGCCATGCCGCGTGTGTGAAGAAGGTCTTCGG…
Pseudomonas	koreensis	Bioprotection	Hydrogen cyanide production	https://doi.org/10.1007/s13205-019-1784-7	AACGCTGGCGGCAGGCCTAACACATGCAAGTCGAGCGGATGAAAGGAGCTTGCTCCTGGATTCAGCGGCGGACGGGTGAGTAATGCCTAGGAATCTGCCTGGTAGTGGGGGACAACGTTTCGAAAGGAACGCTAATACCGCATACGTCCTACGGGAGAAAGCAGGGGACCTTCGGGCCTTGCGCTATCAGATGAGCCTAGGTCGGATTAGCTAGTTGGTGAGGTAATGGCTCACCAAGGCGACGATCCGTAACTGGTCTGAGAGGATGATCAGTCACACTGGAACTGAGACACGGTCCAGACTCCTACGGGAGGCAGCAGTGGGGAATATTGGACAATGGGCGAAAGCCTGATCCAGCCATGCCGCGTGTGTGAAGAAGGTCTTCGGATTGTAAAGCAC…
Pseudomonas	moraviensis	Bioremediation	Reclamation of degraded land	https://doi.org/10.1080/03650340.2015.1036045	GTTTGATCCTGGCTCAGATTGAACGCTGGCGGCAGGCCTAACACATGCAAGTCGAGCGGATGAAAGGAGCTTGCTCCTGGATTCAGCGGCGGACGGGTGAGTAATGCCTAGGAATCTGCCTGGTAGTGGGGGACAACGTTTCGAAAGGAACGCTAATACCGCATACGTCCTACGGGAGAAAGCAGGGGACCTTCGGGCCTTGCGCTATCAGATGAGCCTAGGTCGGATTAGCTAGTTGGTGAGGTAATGGCTCACCAAGGCGACGATCCGTAACTGGTCTGAGAGGATGATCAGTCACACTGGAACTGAGACACGGTCCAGACTCCTACGGGAGGCAGCAGTGGGGAATATTGGACAATGGGCGAAAGCCTGATCCAGCCATGCCGCGTGTGTGAAGAA…
Pseudomonas	orientalis	Biofertilization	Potassium solubilization	https://10.32615/ps.2019.065	GATCCTGGCTCAGATTGAACGCTGGCGGCAGGCCTAACACATGCAAGTCGAGCGGTAGAGAGAAGCTTGCTTCTCTTGAGAGCGGCGGACGGGTGAGTAAAGCCTAGGAATCTGCCTGGTAGTGGGGGATAACGTTCGGAAACGGACGCTAATACCGCATACGTCCTACGGGAGAAAGCAGGGGACCTTCGGGCCTTGCGCTATCAGATGAGCCTAGGTCGGATTAGCTAGTTGGTGAGGTAATGGCTCACCAAGGCGACGATCCGTAACTGGTCTGAGAGGATGATCAGTCACACTGGAACTGAGACACGGTCCAGACTCCTACGGGAGGCAGCAGTGGGGAATATTGGACAATGGGCGAAAGCCTGATCCAGCCATGCCGCGTGTGTGAAGAAGGTC…
Pseudomonas	PCL1391	Bioprotection	Antibiotics	https://doi.org/10.3389/fmicb.2017.00100	AGTCGAGCGGTAGAGAGAAGCTTGCTTCTCTTGAGAGCGGCGGACGGGTGAGTAATGCCTAGGAATCTGCCTGGTAGTGGGGGATAACGTTCGGAAACGGACGCTAATACCGCATACGTCCTACGGGAGAAAGCAGGGGACCTTCGGGCCTTGCGCTATCAGATGAGCCTAGGTCGGATTAGCTAGTTGGTGAGGTAATGGCTCACCAAGGCGACGATCCGTAACTGGTCTGAGAGGATGATCAGTCACACTGGAACTGAGACACGGTCCAGACTCCTACGGGAGGCAGCAGTGGGGAATATTGGACAATGGGCGAAAGCCTGATCCAGCCATGCCGCGTGTGTGAAGAAGGTCTTCGGATTGTAAAGCACTTTAAGTTGGGAGGAAGGGCAGTTGCCT…
Pseudomonas	plecoglossicida	Biofertilization	Phosphate solubilization	https://doi.org/10.13057/biodiv/d210220	AGAGTTTGATCATGGCTCAGATTGAACGCTGGCGGCAGGCCTAACACATGCAAGTCGAGCGGATGACGGGAGCTTGCTCCTTGATTCAGCGGCGGACGGGTGAGTAATGCCTAGGAATCTGCCTGGTAGTGGGGGACAACGTTTCGAAAGGAACGCTAATACCGCATACGTCCTACGGGAGAAAGCAGGGGACCTTCGGGCCTTGCGCTATCAGATGAGCCTAGGTCGGATTAGCTAGTTGGTGGGGTAATGGCTCACCAAGGCGACGATCCGTAACTGGTCTGAGAGGATGATCAGTCACACTGGAACTGAGACACGGTCCAGACTCCTACGGGAGGCAGCAGTGGGGAATATTGGACAATGGGCGAAAGCCTGATCCAGCCATGCCGCGTGTGTGAA…
Pseudomonas	plecoglossicida	Biostimulation	Indole-3-acetic production	https://doi.org/10.1051/e3sconf/20199601005	AGAGTTTGATCATGGCTCAGATTGAACGCTGGCGGCAGGCCTAACACATGCAAGTCGAGCGGATGACGGGAGCTTGCTCCTTGATTCAGCGGCGGACGGGTGAGTAATGCCTAGGAATCTGCCTGGTAGTGGGGGACAACGTTTCGAAAGGAACGCTAATACCGCATACGTCCTACGGGAGAAAGCAGGGGACCTTCGGGCCTTGCGCTATCAGATGAGCCTAGGTCGGATTAGCTAGTTGGTGGGGTAATGGCTCACCAAGGCGACGATCCGTAACTGGTCTGAGAGGATGATCAGTCACACTGGAACTGAGACACGGTCCAGACTCCTACGGGAGGCAGCAGTGGGGAATATTGGACAATGGGCGAAAGCCTGATCCAGCCATGCCGCGTGTGTGAA…
Pseudomonas	poae	Biofertilization	Zinc solubilization	https://doi.org/10.1016/j.micres.2017.06.001	AGAGTTTGATCCTGGCTCAGATTGAACGCTGGCGGCAGGCCTAACACATGCAAGTCGAGCGGTAGAGAGAAGCTTGCTTCTCTTGAGAGCGGCGGACGGGTGAGTAATGCCTAGGAATCTGCCTGGTAGTGGGGGATAACGTTCGGAAACGGACGCTAATACCGCATACGTCCTACGGGAGAAAGCAGGGGACCTTCGGGCCTTGCGCTATCAGATGAGCCTAGGTCGGATTAGCTAGTTGGTGGGGTAATGGCTCACCAAGGCGACGATCCGTAACTGGTCTGAGAGGATGATCAGTCACACTGGAACTGAGACACGGTCCAGACTCCTACGGGAGGCAGCAGTGGGGAATATTGGACAATGGGCGAAAGCCTGATCCAGCCATGCCGCGTGTGTGAA…
Pseudomonas	poae	Bioprotection	Siderophore production	https://doi.org/10.1590/S1517-83822009000200013	AGAGTTTGATCCTGGCTCAGATTGAACGCTGGCGGCAGGCCTAACACATGCAAGTCGAGCGGTAGAGAGAAGCTTGCTTCTCTTGAGAGCGGCGGACGGGTGAGTAATGCCTAGGAATCTGCCTGGTAGTGGGGGATAACGTTCGGAAACGGACGCTAATACCGCATACGTCCTACGGGAGAAAGCAGGGGACCTTCGGGCCTTGCGCTATCAGATGAGCCTAGGTCGGATTAGCTAGTTGGTGGGGTAATGGCTCACCAAGGCGACGATCCGTAACTGGTCTGAGAGGATGATCAGTCACACTGGAACTGAGACACGGTCCAGACTCCTACGGGAGGCAGCAGTGGGGAATATTGGACAATGGGCGAAAGCCTGATCCAGCCATGCCGCGTGTGTGAA…
Pseudomonas	protegens	Biostimulation	Gibberellin production	https://doi.org/10.5423/PPJ.OA.07.2017.0158	GGTTAGATCTTGGCTCAGATTGAACGCTGGCGGCAGGCCTAACACATGCAAGTCGAGCGGCAGCACGGGTACTTGTACCTGGTGGCGAGCGGCGGACGGGTGAGTAATGCCTAGGAATCTGCCTAGTAGTGGGGGATAACGTCCGGAAACGGGCGCTAATACCGCATACGTCCTACGGGAGAAAGTGGGGGATCTTCGGACCTCACGCTATTAGATGAGCCTAGGTCGGATTAGCTAGTTGGTGAGGTAATGGCTCACCAAGGCGACGATCCGTAACTGGTCTGAGAGGATGATCAGTCACACTGGAACTGAGACACGGTCCAGACTCCTACGGGAGGCAGCAGTGGGGAATATTGGACAATGGGCGAAAGCCTGATCCAGCCATGCCGCGTGTGTGAA…
Pseudomonas	protegens	Bioprotection	Hydrogen cyanide production	https://doi.org/10.1016/j.micres.2018.11.003	GGTTAGATCTTGGCTCAGATTGAACGCTGGCGGCAGGCCTAACACATGCAAGTCGAGCGGCAGCACGGGTACTTGTACCTGGTGGCGAGCGGCGGACGGGTGAGTAATGCCTAGGAATCTGCCTAGTAGTGGGGGATAACGTCCGGAAACGGGCGCTAATACCGCATACGTCCTACGGGAGAAAGTGGGGGATCTTCGGACCTCACGCTATTAGATGAGCCTAGGTCGGATTAGCTAGTTGGTGAGGTAATGGCTCACCAAGGCGACGATCCGTAACTGGTCTGAGAGGATGATCAGTCACACTGGAACTGAGACACGGTCCAGACTCCTACGGGAGGCAGCAGTGGGGAATATTGGACAATGGGCGAAAGCCTGATCCAGCCATGCCGCGTGTGTGAA…
Pseudomonas	pseudoalcaligenes	Biofertilization		https://doi.org/10.1007/s13205-013-0158-9	TCCTGGCTCNNATTGAACGCTGGCGGCAGGCCTAACACATGCAAGTCGAGCGGATGAAGGGAGCTTGCTCCCTGATTTAGCGGCGGACGGGTGAGTAATGCCTAGGAANNNGCCTGGTAGTGGGGGATAANNTTCCGAAAGGAACGCTAATACCGCATACGTCCTACGGGAGAAAGCAGGGGACCTTCGGGCCTTGCGCTATCAGATGAGCCTAGGTCGGATTAGCTAGTTGGTGAGGTAATGGCTCACCAAGGCGACGATCCGTAACTGGTCTGAGAGGATGATCAGTCACACTGGAACTGAGACACGGTCCAGACTCCTACGGGAGGCAGCAGTGGGGAATATTGGACAATGGGCGAAAGCCTGATCCAGCCATGCCGCGTGTGTGAAGAAGGTCTT…
Pseudomonas	putida	Biofertilization	Phosphate solubilization	https://doi.org/10.1111/jam.14273	AGTTTGATCCTGGCTCAGATTGAACGCTGGCGGCAGGCCTAACACATGCAAGTCGAGCGGATGAGAAGAGCTTGCTCTTCGATTCAGCGGCGGACGGGTGAGTAATGCCTAGGAATCTGCCTGGTAGTGGGGGACAACGTTTCGAAAGGAACGCTAATACCGCATACGTCCTACGGGAGAAAGCGGGGGACCTTCGGGCCTTGCGCTATCAGATGAGCCTAGGTCGGATTAGCTAGTTGGTGAGGTAATGGCTCACCAAGGCGACGATCCGTAACTGGTCTGAGAGGATGATCAGTCACACTGGAACTGAGACACGGTCCAGACTCCTACGGGAGGCAGCAGTGGGGAATATTGGACAATGGGCGAAAGCCTGATCCAGCCATGCCGCGTGTGTTAAGA…
Pseudomonas	putida	Biostimulation	Ammonia production	https://doi.org/10.1016/j.jhazmat.2012.08.006	AGTTTGATCCTGGCTCAGATTGAACGCTGGCGGCAGGCCTAACACATGCAAGTCGAGCGGATGAGAAGAGCTTGCTCTTCGATTCAGCGGCGGACGGGTGAGTAATGCCTAGGAATCTGCCTGGTAGTGGGGGACAACGTTTCGAAAGGAACGCTAATACCGCATACGTCCTACGGGAGAAAGCGGGGGACCTTCGGGCCTTGCGCTATCAGATGAGCCTAGGTCGGATTAGCTAGTTGGTGAGGTAATGGCTCACCAAGGCGACGATCCGTAACTGGTCTGAGAGGATGATCAGTCACACTGGAACTGAGACACGGTCCAGACTCCTACGGGAGGCAGCAGTGGGGAATATTGGACAATGGGCGAAAGCCTGATCCAGCCATGCCGCGTGTGTTAAGA…
Pseudomonas	putida	Bioprotection	Gibberellin production	https://doi.org/10.1016/j.plaphy.2014.09.001	AGTTTGATCCTGGCTCAGATTGAACGCTGGCGGCAGGCCTAACACATGCAAGTCGAGCGGATGAGAAGAGCTTGCTCTTCGATTCAGCGGCGGACGGGTGAGTAATGCCTAGGAATCTGCCTGGTAGTGGGGGACAACGTTTCGAAAGGAACGCTAATACCGCATACGTCCTACGGGAGAAAGCGGGGGACCTTCGGGCCTTGCGCTATCAGATGAGCCTAGGTCGGATTAGCTAGTTGGTGAGGTAATGGCTCACCAAGGCGACGATCCGTAACTGGTCTGAGAGGATGATCAGTCACACTGGAACTGAGACACGGTCCAGACTCCTACGGGAGGCAGCAGTGGGGAATATTGGACAATGGGCGAAAGCCTGATCCAGCCATGCCGCGTGTGTTAAGA…
Pseudomonas	putida	Bioprotection	Systemic resistance	https://doi.org/10.1007/978-981-10-0388-2_14	AGTTTGATCCTGGCTCAGATTGAACGCTGGCGGCAGGCCTAACACATGCAAGTCGAGCGGATGAGAAGAGCTTGCTCTTCGATTCAGCGGCGGACGGGTGAGTAATGCCTAGGAATCTGCCTGGTAGTGGGGGACAACGTTTCGAAAGGAACGCTAATACCGCATACGTCCTACGGGAGAAAGCGGGGGACCTTCGGGCCTTGCGCTATCAGATGAGCCTAGGTCGGATTAGCTAGTTGGTGAGGTAATGGCTCACCAAGGCGACGATCCGTAACTGGTCTGAGAGGATGATCAGTCACACTGGAACTGAGACACGGTCCAGACTCCTACGGGAGGCAGCAGTGGGGAATATTGGACAATGGGCGAAAGCCTGATCCAGCCATGCCGCGTGTGTTAAGA…
Pseudomonas	putida	Bioremediation	Protease production	https://doi.org/10.1080/02713680701244181	AGTTTGATCCTGGCTCAGATTGAACGCTGGCGGCAGGCCTAACACATGCAAGTCGAGCGGATGAGAAGAGCTTGCTCTTCGATTCAGCGGCGGACGGGTGAGTAATGCCTAGGAATCTGCCTGGTAGTGGGGGACAACGTTTCGAAAGGAACGCTAATACCGCATACGTCCTACGGGAGAAAGCGGGGGACCTTCGGGCCTTGCGCTATCAGATGAGCCTAGGTCGGATTAGCTAGTTGGTGAGGTAATGGCTCACCAAGGCGACGATCCGTAACTGGTCTGAGAGGATGATCAGTCACACTGGAACTGAGACACGGTCCAGACTCCTACGGGAGGCAGCAGTGGGGAATATTGGACAATGGGCGAAAGCCTGATCCAGCCATGCCGCGTGTGTTAAGA…
Pseudomonas	putida	Bioremediation	Heavy metals uptake	https://doi.org/10.1016/j.envint.2019.05.016	AGTTTGATCCTGGCTCAGATTGAACGCTGGCGGCAGGCCTAACACATGCAAGTCGAGCGGATGAGAAGAGCTTGCTCTTCGATTCAGCGGCGGACGGGTGAGTAATGCCTAGGAATCTGCCTGGTAGTGGGGGACAACGTTTCGAAAGGAACGCTAATACCGCATACGTCCTACGGGAGAAAGCGGGGGACCTTCGGGCCTTGCGCTATCAGATGAGCCTAGGTCGGATTAGCTAGTTGGTGAGGTAATGGCTCACCAAGGCGACGATCCGTAACTGGTCTGAGAGGATGATCAGTCACACTGGAACTGAGACACGGTCCAGACTCCTACGGGAGGCAGCAGTGGGGAATATTGGACAATGGGCGAAAGCCTGATCCAGCCATGCCGCGTGTGTTAAGA…
Pseudomonas	putida	Biostimulation	Indole-3-acetic production	https://doi.org/10.1007/s00253-020-10890-8	AGTTTGATCCTGGCTCAGATTGAACGCTGGCGGCAGGCCTAACACATGCAAGTCGAGCGGATGAGAAGAGCTTGCTCTTCGATTCAGCGGCGGACGGGTGAGTAATGCCTAGGAATCTGCCTGGTAGTGGGGGACAACGTTTCGAAAGGAACGCTAATACCGCATACGTCCTACGGGAGAAAGCGGGGGACCTTCGGGCCTTGCGCTATCAGATGAGCCTAGGTCGGATTAGCTAGTTGGTGAGGTAATGGCTCACCAAGGCGACGATCCGTAACTGGTCTGAGAGGATGATCAGTCACACTGGAACTGAGACACGGTCCAGACTCCTACGGGAGGCAGCAGTGGGGAATATTGGACAATGGGCGAAAGCCTGATCCAGCCATGCCGCGTGTGTTAAGA…
Pseudomonas	sp.	Biostimulation	Indole-3-acetic production	https://doi.org/10.1007/s00253-020-10890-8	AGTTTGATCCTGGCTCAGATTGAACGCTGGCGGCAGGCCTAACACATGCAAGTCGAGCGGATGAGAAGAGCTTGCTCTTCGATTCAGCGGCGGACGGGTGAGTAATGCCTAGGAATCTGCCTGGTAGTGGGGGACAACGTTTCGAAAGGAACGCTAATACCGCATACGTCCTACGGGAGAAAGCGGGGGACCTTCGGGCCTTGCGCTATCAGATGAGCCTAGGTCGGATTAGCTAGTTGGTGAGGTAATGGCTCACCAAGGCGACGATCCGTAACTGGTCTGAGAGGATGATCAGTCACACTGGAACTGAGACACGGTCCAGACTCCTACGGGAGGCAGCAGTGGGGAATATTGGACAATGGGCGAAAGCCTGATCCAGCCATGCCGCGTGTGTTAAGA…
Pseudomonas	stutzeri	Bioprotection	Amylase production	https://doi.org/10.3389/fmicb.2015.01360	TGATCATGGCTCAGATTGAACGCTGGCGGCAGGCCTAACACATGCAAGTCGAGCGGATGAGTGGAGCTTGCTCCATGATTCAGCGGCGGACGGGTGAGTAATGCCTAGGAATCTGCCTGGTAGTGGGGGACAACGTTTCGAAAGGAACGCTAATACCGCATACGTCCTACGGGAGAAAGTGGGGGATCTTCGGACCTCACGCTATCAGATGAGCCTAGGTCGGATTAGCTAGTTGGTGAGGTAAAGGCTCACCAAGGCGACGATCCGTAACTGGTCTGAGAGGATGATCAGTCACACTGGAACTGAGACACGGTCCAGACTCCTACGGGAGGCAGCAGTGGGGAATATTGGACAATGGGCGAAAGCCTGATCCAGCCATGCCGCGTGTGTGAAGAAGGT…
Pseudomonas	syringae	Bioprotection	Hydrogen cyanide production	https://doi.org/10.1016/j.biocontrol.2017.03.003	TGGCTCAGATTGAACGCTGGCGGCAGGCCTAACACATGCAAGTCGAGCGGCAGCACGGGTACTTGTACCTGGTGGCGAGCGGCGGACGGGTGAGTAATGCCTAGGAATCTGCCTGGTAGTGGGGGATAACGCTCGGAAACGGACGCTAATACCGCATACGTCCTACGGGAGAAAGCAGGGGACCTTCGGGCCTTGCGCTATCAGATGAGCCTAGGTCGGATTAGCTAGTTGGTGAGGTAATGGCTCACCAAGGCGACGATCCGTAACTGGTCTGAGAGGATGATCAGTCACACTGGAACTGAGACACGGTCCAGACTCCTACGGGAGGCAGCAGTGGGGAATATTGGACAATGGGCGAAAGCCTGATCCAGCCATGCCGCGTGTGTGAAGAAGGTCTTC…
Pseudomonas	vancouverensis	Bioprotection	Cellulase production	https://doi.org/10.1007/s13213-018-1389-0	ATTGAACGCTGGCGGCAGGCCTAACACATGCAAGTCGAGCGGATGAAGAGAGCTTGCTCTCTGATTCAGCGGCGGACGGGTGAGTAATGCCTAGGAATCTGCCTGGTAGTGGGGGACAACGTTTCGAAAGGAACGCTAATACCGCATACGTCCTACGGGAGAAAGCAGGGGACCTTCGGGCCTTGCGCTATCAGATGAGCCTAGGTCGGATTAGCTAGTTGGTGAGGTAATGGCTCACCAAGGCGACGATCCGTAACTGGTCTGAGAGGATGATCAGTCACACTGGAACTGAGACACGGTCCAGACTCCTACGGGAGGCAGCAGTGGGGAATATTGGACAATGGGCGAAAGCCTGATCCAGCCATGCCGCGTGTGTGAAGAAGGTCTTCGGATTGTAAA…
Pseudomonas	veronii	Bioremediation	Reclamation of degraded land	https://doi.org/10.1007/s11356-017-0940-z	TGGAGAGTTTGATCCTGGCTCAGATTGAACGCTGGCGGCAGGCCTAACACATGCAAGTCGAGCGGTAGAGAGAAGCTTGCTTCTCTTGAGAGCGGCGGACGGGTGAGTAATGCCTAGGAATCTGCCTGGTAGTGGGGGATAACGTTCGGAAACGGACGCTAATACCGCATACGTCCTACGGGAGAAAGCAGGGGACCTTCGGGCCTTGCGCTATCAGATGAGCCTAGGTCGGATTAGCTAGTTGGTGAGGTAATGGCTCACCAAGGCGACGATCCGTAACTGGTCTGAGAGGATGATCAGTCACACTGGAACTGAGACACGGTCCAGACTCCTACGGGAGGCAGCAGTGGGGAATATTGGACAATGGGCGAAAGCCTGATCCAGCCATGCCGCGTGTGT…
Rhizobium	leguminosarum	Biostimulation	Gibberellin production	https://doi.org/10.1071/PP01069	GCAGGCTTAACACATGCAAGTCGAGCGCCCCGCAAGGGGAGCGGCAGACGGGTGAGTAACGCGTGGGAATCTACCCTTGACTACGGAATAACGCAGGGAAACTTGTGCTAATACCGTATGTGTCCTTCGGGAGAAAGATTTATCGGTCAAGGATGAGCCCGCGTTGGATTAGCTAGTTGGTGGGGTAAAGGCCTACCAAGGCGACGATCCATAGCTGGTCTGAGAGGATGATCAGCCACATTGGGACTGAAACACGGCCCAAACTCCTACGGGAGGCAGCAGTGGGGAATATTGGACAATGGGCCCCAAGCCTGATCCAACCATGCCGCGTGAGTGATGAAGGCCCTAGGGTTGTAAAGCTCTTTCACCGGAGAAGATAATGACGGTATCCGGAGAAGA…
Rhizobium	meliloti	Bioprotection	Chitinase production	https://doi.org/10.3109/07388551.2015.1104289	AACTTGAGAGTTTGATCCTGGCTCAGAACGAACGCTGGCGGCAGGCTTAACACATGCAAGTCGAGCGCCCGCAAGGGGAGCGGCAGACGGGTGAGTAACGCGTGGGAATCTACCCTTTTCTACGGAATAACGCAGGGAAACTTGTGCTAATACCGTATGAGCCCTTCGGGGGAAAGATTTATCGGGAAAGGATGAGCCCGCGTTGGATTAGCTAGTTGGTGGGGTAAAGGCCTACCAAGGCGACGATCCATAGCTGGTCTGAGAGGATGATCAGCCACATTGGGACTGAGACACGGCCCAAACTCCTACGGGAGGCAGCAGTGGGGAATATTGGACAATGGGCGCAAGCCTGATCCAGCCATGCCGCGTGAGTGATGAAGGCCCTAGGGTTGTAAAGCT…
Rhizobium	phaseoli	Biostimulation	Indole-3-acetic production	https://doi.org/10.1007/s11104-018-3799-y	TTAGAGTTTGATCCCTGGCTCAGAACGAACGCTGGCGGCAGGCTTAACACATGCAAGTCGAGCGCCCCGCAAGGGGAGCGGCAGACGGGTGAGTAACGCGTGGGAACGTACCCTTTACTACGGAATAACGCAGGGAAACTTGTGCTAATACCGTATGTGCCCTTCGGGGGAAAGATTTATCGGTAAAGGATCGGCCCGCGTTGGATTAGCTAGTTGGTGGGGTAAAGGCCTACCAAGGCGACGATCCATAGCTGGTCTGAGAGGATGATCAGCCACATTGGGACTGAGACACGGCCCAAACTCCTACGGGAGGCAGCAGTGGGGAATATTGGACAATGGGCGCAAGCCTGATCCAGCCATGCCGCGTGAGTGATGGAGGCCCTAGGGTTGTAAAGCTCT…
Rhizobium	pusense	Biofertilization	Potassium solubilization	https://doi.org/10.1016/j.ecoleng.2015.04.065	GGCAGGCTTACACATGCGACGTCGAACGCGCCCGCAAGGGGAGTGGCAGACGGGTGAGTAACGCGTGGGAACATACCCTTTCCTGCGGAATAGCTCCGGGAAACTGGAATTAATACCGCATACGCCCTACGGGGGAAAGATTTATCGGGGAAGGATTGGCCCGCGTTGGATTAGCTAGTTGGTGGGGTAAAGGCCTACCAAGGCGACGATCCATAGCTGGTCTGAGAGGATGATCAGCCACATTGGGACTGAGACACGGCCCAAACTCCTACGGGAGGCAGCAGTGGGGAATATTGGACAATGGGCGCAAGCCTGATCCAGCCATGCCGCGTGAGTGATGAAGGCCTTAGGGTTGTAAAGCTCTTTCACCGATGAAGATAATGACGGTAGTCGGAGAAG…
Rhizobium	radiobacter	Bioprotection	Siderophore production	https://doi.org/10.1186/s13568-019-0796-3	AGCTGGCGGCAGGCTTAACACATGCAAGTCGAACGCCCCGCAAGGGGAGTGGCAGACGGGTGAGTAACGCGTGGGAACATACCCTTTCCTGCGGAATAGCTCCGGGAAACTGGAATTAATACCGCATACGCCCTACGGGGGAAAGATTTATCGGGGAAGGATTGGCCCGCGTTGGATTAGCTAGTTGGTGGGGTAAAGGCCTACCAAGGCGACGATCCATAGCTGGTCTGAGAGGATGATCAGCCACATTGGGACTGAGACACGGCCCAAACTCCTACGGGAGGCAGCAGTGGGGAATATTGGACAATGGGCGCAAGCCTGATCCAGCCATGCCGCGTGAGTGATGAAGGCCTTAGGGTTGTAAAGCTCTTTCACCGGAGAAGATAATGACGGTATCCG…
Rhizobium	sp.	Biostimulation	Indole-3-acetic production	https://doi.org/10.1007/s00253-020-10890-8	AGCTGGCGGCAGGCTTAACACATGCAAGTCGAACGCCCCGCAAGGGGAGTGGCAGACGGGTGAGTAACGCGTGGGAACATACCCTTTCCTGCGGAATAGCTCCGGGAAACTGGAATTAATACCGCATACGCCCTACGGGGGAAAGATTTATCGGGGAAGGATTGGCCCGCGTTGGATTAGCTAGTTGGTGGGGTAAAGGCCTACCAAGGCGACGATCCATAGCTGGTCTGAGAGGATGATCAGCCACATTGGGACTGAGACACGGCCCAAACTCCTACGGGAGGCAGCAGTGGGGAATATTGGACAATGGGCGCAAGCCTGATCCAGCCATGCCGCGTGAGTGATGAAGGCCTTAGGGTTGTAAAGCTCTTTCACCGGAGAAGATAATGACGGTATCCG…
Rhodococcus	erythropolis	Biofertilization	Phosphate solubilization	https://doi.org/10.1016/j.apsoil.2005.12.002	CCTGGCTGAGGACGAACGCTGGCGGCGTGCTTAACACATGCAAGTCGAGCGGTAAGGCCTTTCGGGGTACACGAGCGGCGAACGGGTGAGTAACACGTGGGTGATCTGCCCTGCACTTCGGGATAAGCCTGGGAAACTGGGTCTAATACCGGATATGACCTCNGGTTGCATGACTTGGGGTGGAAAGATTTATCGGTGCAGGATGGGCCCGCGGCCTATCAGCTTGTTGGTGGGGTAATGGCCTACCAAGGCGACGACGGGTAGCCGACCTGAGAGGGTGACCGGCCACACTGGGACTGAGACACGGCCCAGACTCCTACGGGAGGCAGCAGTGGGGAATATTGCACAATGGGCGAAAGCCTGATGCAGCGACGCCGCGTGAGGGATGACGGCCTTCGG…
Rhodococcus	fascians	Biostimulation	Indole-3-acetic production	https://doi.org/10.1007/s00253-020-10890-8	CCTGGCTCAGGACGAACGCTGGCGGCGTGCTTAACACATGCAAGTCGAGCGGTAAGGCCTTTCGGGGTACACGAGCGGCGAACGGGTGAGTAACACGTGGGTGATCTGCCCTGCACTCTGGGATAAGCTTGGGAAACTGGGTCTAATACCGGATATGACCACAGCATGCATGTGTTGTGGTGGAAAGATTTATCGGTGCAGGATGGGCCCGCGGCCTATCAGCTTGTTGGTGGGGTAATGGCCTACCAAGGCGACGACGGGTAGCCGACCTGAGAGGGTGACCGGCCACACTGGGACTGAGACACGGCCCAGACTCCTACGGGAGGCAGCAGTGGGGAATATTGCACAATGGGCGGAAGCCTGATGCAGCGACGCCGCGTGAGGGATGAAGGCCTTCGG…
Rhodospirillum	rubrum	Biostimulation	Cytokinin production	https://doi.org/10.1007/1-4020-4152-7_6	GACGAACGCTGGCGGCAGGCCTAACACATGCAAGTCGAACGCATCCTTCGGGATGAGTGGCGCACGGGTGAGTAACACGTGGGAACGTACCTTGGAGTGCGGAATAATCTTTGGAAACGAGGACTAATACCGCATACGCCCTTAGGGGGAAAGATTTATCGCTCCAAGATCGGCCCGCGTCCGATTAGCTAGTTGGCGGGGTAATGGCCCACCAAGGCGACGATCGGTAGCTGGTCTGAGAGGATGGCCAGCCACACTGGGACTGAGACACGGCCCAGACTCCTACGGGAGGCAGCAGTGGGGAATATTGCGCAATGGGGGCAACCCTGACGCAGCCATGCCGCGTGAGTGAAGAAGGCCTTCGGGTTGTAAAGCTCTTTCGGGTGTGAAGATGATGAC…
Serratia	marcescens	Bioprotection	Siderophore production	https://doi.org/10.1111/j.1472-765X.2007.02282.x	NNAATTGAAGAGTTTGATCATGGCTCAGATTGAACGCTGGCGGCAGGCTTAACACATGCAAGTCGAGCGGTAGCACANGGGAGCTTGCTCCCTGGGTGACGAGCGGCGGACGGGTGAGTAATGTCTGGGAAACTGCCTGATGGAGGGGGATAACTACTGGAAACGGTAGCTAATACCGCATAACGTCGCAAGACCAAAGAGGGGGACCTTCGGGCCTCTTGCCATCAGATGTGCCCAGATGGGATTAGCTAGTAGGTGGGGTAATGGCTCACCTAGGCGACGATCCCTAGCTNGTCTGAGAGGATGACCAGCCACACTGGAACTGAGACACGGTCCAGACTCCTACGGGAGGCAGCAGTGGGGAATATTGCACAATGGGCGCAAGCCTGATGCAGCCAT…
Serratia	marcescens	Bioprotection	Chitinase production	https://doi.org/10.1155/2015/791907	NNAATTGAAGAGTTTGATCATGGCTCAGATTGAACGCTGGCGGCAGGCTTAACACATGCAAGTCGAGCGGTAGCACANGGGAGCTTGCTCCCTGGGTGACGAGCGGCGGACGGGTGAGTAATGTCTGGGAAACTGCCTGATGGAGGGGGATAACTACTGGAAACGGTAGCTAATACCGCATAACGTCGCAAGACCAAAGAGGGGGACCTTCGGGCCTCTTGCCATCAGATGTGCCCAGATGGGATTAGCTAGTAGGTGGGGTAATGGCTCACCTAGGCGACGATCCCTAGCTNGTCTGAGAGGATGACCAGCCACACTGGAACTGAGACACGGTCCAGACTCCTACGGGAGGCAGCAGTGGGGAATATTGCACAATGGGCGCAAGCCTGATGCAGCCAT…
Serratia	marcescens	Bioprotection	Protease production	https://doi.org/10.1094/PHYTO.2000.90.4.384	NNAATTGAAGAGTTTGATCATGGCTCAGATTGAACGCTGGCGGCAGGCTTAACACATGCAAGTCGAGCGGTAGCACANGGGAGCTTGCTCCCTGGGTGACGAGCGGCGGACGGGTGAGTAATGTCTGGGAAACTGCCTGATGGAGGGGGATAACTACTGGAAACGGTAGCTAATACCGCATAACGTCGCAAGACCAAAGAGGGGGACCTTCGGGCCTCTTGCCATCAGATGTGCCCAGATGGGATTAGCTAGTAGGTGGGGTAATGGCTCACCTAGGCGACGATCCCTAGCTNGTCTGAGAGGATGACCAGCCACACTGGAACTGAGACACGGTCCAGACTCCTACGGGAGGCAGCAGTGGGGAATATTGCACAATGGGCGCAAGCCTGATGCAGCCAT…
Serratia	marcescens	Biostimulation	Indole-3-acetic production	https://doi.org/10.1007/s00253-020-10890-8	NNAATTGAAGAGTTTGATCATGGCTCAGATTGAACGCTGGCGGCAGGCTTAACACATGCAAGTCGAGCGGTAGCACANGGGAGCTTGCTCCCTGGGTGACGAGCGGCGGACGGGTGAGTAATGTCTGGGAAACTGCCTGATGGAGGGGGATAACTACTGGAAACGGTAGCTAATACCGCATAACGTCGCAAGACCAAAGAGGGGGACCTTCGGGCCTCTTGCCATCAGATGTGCCCAGATGGGATTAGCTAGTAGGTGGGGTAATGGCTCACCTAGGCGACGATCCCTAGCTNGTCTGAGAGGATGACCAGCCACACTGGAACTGAGACACGGTCCAGACTCCTACGGGAGGCAGCAGTGGGGAATATTGCACAATGGGCGCAAGCCTGATGCAGCCAT…
Serratia	plymuthica	Bioprotection	Chitinase production	https://doi.org/10.1007/s10725-017-0365-1	GCTCAGATTGAACGCTGGCGGCAGGCCTAACACATGCAAGTCGAGCGGTAGCACAGGAGAGCTTGCTCTCTGGGTGACGAGCGGCGGACGGGTGAGTAATGTCTGGGAAACTGCCTGATGGAGGGGGATAACTACTGGAAACGGTAGCTAATACCGCATAACGTCTACGGACCAAAGTGGGGGACCTTCGGGCCTCACGCCATCAGATGTGCCCAGATGGGATTAGCTAGTAGGTGGGGTAATGGCTCACCTAGGCGACGATCCCTAGCTGGTCTGAGAGGATGACCAGCCACACTGGAACTGAGACACGGTCCAGACTCCTACGGGAGGCAGCAGTGGGGAATATTGCACAATGGGCGCAAGCCTGATGCAGCCATGCCGCGTGTGTGAAGAAGGCCT…
Sinorhizobium	meliloti	Biostimulation	Cytokinin production	https://doi.org/10.1016/j.tplants.2008.01.003	AACTTGAGAGTTTGATCCTGGCTCAGAACGAACGCTGGCGGCAGGCTTAACACATGCAAGTCGAGCGCCCGCAAGGGGAGCGGCAGACGGGTGAGTAACGCGTGGGAATCTACCCTTTTCTACGGAATAACGCAGGGAAACTTGTGCTAATACCGTATGAGCCCTTCGGGGGAAAGATTTATCGGGAAAGGATGAGCCCGCGTTGGATTAGCTAGTTGGTGGGGTAAAGGCCTACCAAGGCGACGATCCATAGCTGGTCTGAGAGGATGATCAGCCACATTGGGACTGAGACACGGCCCAAACTCCTACGGGAGGCAGCAGTGGGGAATATTGGACAATGGGCGCAAGCCTGATCCAGCCATGCCGCGTGAGTGATGAAGGCCCTAGGGTTGTAAAGCT…
Sinorhizobium	meliloti	Biostimulation	Cytokinin production	http://dx.doi.org/10.1094/MPMI-02-13-0054-R	AACTTGAGAGTTTGATCCTGGCTCAGAACGAACGCTGGCGGCAGGCTTAACACATGCAAGTCGAGCGCCCGCAAGGGGAGCGGCAGACGGGTGAGTAACGCGTGGGAATCTACCCTTTTCTACGGAATAACGCAGGGAAACTTGTGCTAATACCGTATGAGCCCTTCGGGGGAAAGATTTATCGGGAAAGGATGAGCCCGCGTTGGATTAGCTAGTTGGTGGGGTAAAGGCCTACCAAGGCGACGATCCATAGCTGGTCTGAGAGGATGATCAGCCACATTGGGACTGAGACACGGCCCAAACTCCTACGGGAGGCAGCAGTGGGGAATATTGGACAATGGGCGCAAGCCTGATCCAGCCATGCCGCGTGAGTGATGAAGGCCCTAGGGTTGTAAAGCT…
Sphingomonas	trueperi	Biofertilization	Nitrogen fixation	https://doi.org/10.1111/1365-2745.13083	AACGAACGCTGGCGGCATGCCTAACACATGCAAGTCGAACGAGATCTTCGGATCTAGTGGCGCACGGGTGCGTAACGCGTGGGAATCTGCCTTGGGGTTCGGAATAACTCCCCGAAAGGGGTGCTAATACCGGATGATGTCGAGAGACCAAAGATTTATCGCCCTGAGATGAGCCCGCGTAGGATTAGCTAGTTGGTGTGGTAAAGGCGCACCAAGGCGACGATCCTTAGCTGGTCTGAGAGGATGATCAGCCACACTGGGACTGAGACACGGCCCAGACTCCTACGGGAGGCAGCAGTGGGGAATATTGGACAATGGGCGAAAGCCTGATCCAGCAATGCCGCGTGAGTGATGAAGGCCTTAGGGTTGTAAAGCTCTTTTACCCGGGAAGATAATGAC…
Staphylococcus	saprophyticus	Biostimulation	Indole-3-acetic production	https://doi.org/10.1016/j.chemosphere.2019.04.093	AGTTTGATTCTGGCTCAGGATGAACGCTGGCGGCGTGCCTAATACATGCAAGTCGAGCGAACAGATAAGGAGCTTGCTCCTTTGACGTTAGCGGCGGACGGGTGAGTAACACGTGGGTAACCTACCTATAAGACTGGGATAACTTCGGGAAACCGGAGCTAATACCGGATAACATTTGGAACCGCATGGTTCTAAAGTGAAAGATGGTTTTGCTATCACTTATAGATGGACCCGCGCCGTATTAGCTAGTTGGTAAGGTAACGGCTTACCAAGGCGACGATACGTAGCCGACCTGAGAGGGTGATCGGCCACACTGGAACTGAGACACGGTCCAGACTCCTACGGGAGGCAGCAGTAGGGAATCTTCCGCAATGGGCGAAAGCCTGACGGAGCAACGCC…
Stenotrophomonas	chelatiphaga	Biofertilization		https://doi.org/10.1080/00103624.2016.1194991	CGCTGGCGGTAGGCCTAACACATGCAAGTCGAACGGCAGCACAGTAAGAGCTTGCTCTTATGGGTGGCGAGTGGCGGACGGGTGAGGAATACATCGGAATCTACTTTTTCGTGGGGGATAACGTAGGGAAACTTACGCTAATACCGCATACGACCTTCGGGTGAAAGCAGGGGACCTTCGGGCCTTGCGCGATTGAATGAGCCGATGTCGGATTAGCTAGTTGGCGGGGTAAAGGCCCACCAAGGCGACGATCCGTAGCTGGTCTGAGAGGATGATCAGCCACACTGGAACTGAGACACGGTCCAGACTCCTACGGGAGGCAGCAGTGGGGAATATTGGACAATGGGCGCAAGCCTGATCCAGCCATACCGCGTGGGTGAAGAAGGCCTTCGGGTTGTA…
Stenotrophomonas	maltophilia	Biofertilization	Nitrogen fixation	https://doi.org/10.1016/j.rhisph.2019.100148	TGAGTTTTATCCTGGCTCAGAGTGAACGCTGGCGGTAGGCCTAACACATGCAAGTCGAACGGCAGCACAGGAGAGCTTGCTCTCTGGGTGGCGAGTGGCGGACGGGTGAGGAATACATCGGAATCTACTTTTTCGTGGGGGATAACGTAGGGAAACTTACGCTAATACCGCATACGACCTACGGGTGAAAGCAGGGGATCTTCGGACCTTGCGCGATTGAATGAGCCGATGTCGGATTAGCTAGTTGGCGGGGTAAAGGCCCACCAAGGCGACGATCCGTAGCTGGTCTGAGAGGATGATCAGCCACACTGGAACTGAGACACGGTCCAGACTCCTACGGGAGGCAGCAGTGGGGAATATTGGACAATGGGCGCAAGCCTGATCCAGCCATACCGCGTG…
Stenotrophomonas	maltophilia	Biostimulation	Indole-3-acetic production	https://doi.org/10.1007/s00253-020-10890-8	TGAGTTTTATCCTGGCTCAGAGTGAACGCTGGCGGTAGGCCTAACACATGCAAGTCGAACGGCAGCACAGGAGAGCTTGCTCTCTGGGTGGCGAGTGGCGGACGGGTGAGGAATACATCGGAATCTACTTTTTCGTGGGGGATAACGTAGGGAAACTTACGCTAATACCGCATACGACCTACGGGTGAAAGCAGGGGATCTTCGGACCTTGCGCGATTGAATGAGCCGATGTCGGATTAGCTAGTTGGCGGGGTAAAGGCCCACCAAGGCGACGATCCGTAGCTGGTCTGAGAGGATGATCAGCCACACTGGAACTGAGACACGGTCCAGACTCCTACGGGAGGCAGCAGTGGGGAATATTGGACAATGGGCGCAAGCCTGATCCAGCCATACCGCGTG…
Stenotrophomonas	pavanii	Biofertilization		https://doi.org/10.1016/j.bcab.2017.06.012	AGTGAACGCTGGCGGTAGGCCTAACACATGCAAGTCGAACGGCAGCACAGGAGAGCTTGCTCTCTGGGTGGCGAGTGGCGGACGGGTGAGGAATACATCGGAATCTACCTTTTCGTGGGGGATAACGTAGGGAAACTTACGCTAATACCGCATACGACCTACGGGTGAAAGCAGGGGACCTTCGGACCTTGCGCGATTGAATGAGCCGATGTCGGATTAGCTAGTTGGCGGGGTAAAGGCCCACCAAGGCGACGATCCGTAGCTGGTCTGAGAGGATGATCAGCCACACTGGAACTGAGACACGGTCCAGACTCCTACGGGAGGCAGCAGTGGGGAATATTGGACAATGGGCGCAAGCCTGATCCAGCCATACCGCGTGGGTGAAGAAGGCCTTCGGGT…
Stenotrophomonas	rhizophila	Bioprotection	Amylase production	https://doi.org/10.1080/01904167.2016.1262409	GATCCTGGCTCAGAGTGAACGCTGGCGGTAGGCCTAACACATGCAAGTCGAACGGCAGCACAGTAAGAGCTTGCTCTTATGGGTGGCGAGTGGCGGACGGGTGAGGAATACATCGGAATCTACCTTTTCGTGGGGGATAACGTAGGGAAACTTACGCTAATACCGCATACGACCTTCGGGTGAAAGCAGGGGACCTTCGGGCCTTGCGCGGATAGATGAGCCGATGTCGGATTAGCTAGTTGGCGGGGTAAAGGCCCACCAAGGCGACGATCCGTAGCTGGTCTGAGAGGATGATCAGCCACACTGGAACTGAGACACGGTCCAGACTCCTACGGGAGGCAGCAGTGGGGAATATTGGACAATGGGCGCAAGCCTGATCCAGCCATACCGCGTGGGTGA…
Streptomyces	fradiae	Biostimulation	Indole-3-acetic production	https://doi.org/10.1007/s00253-020-10890-8	GCGGCGTGCTTAACACATGCAAGTCGAACGATGAACCCACTTCGGTGGGGGATTAGTGGCGAACGGGTGAGTAACACGTGGGCAATCTGCCCTGCACTCTGGGACAAGCCCTGGAAACGGGGTCTAATACCGGATACGACCACTTCAGGCATCTGATGGTGGTGGAAAGCTCCGGCGGTGCAGGATGAGCCCGCGGCCTATCAGCTAGTTGGTGAGGTAACGGCTCACCAAGGCGACGACGGGTAGCCGGCCTGAGAGGGCGACCGGCCACACTGGGACTGAGACACGGCCCAGACTCCTACGGGAGGCAGCAGTGGGGAATATTGCACAATGGGCGAAAGCCTGATGCAGCGACGCCGCGTGAGGGATGACGGCCTTCGGGTTGTAAACCTCTTTCAG…
Streptomyces	sp.	Biostimulation	Indole-3-acetic production	https://doi.org/10.1007/s00253-020-10890-8	GCGGCGTGCTTAACACATGCAAGTCGAACGATGAACCCACTTCGGTGGGGGATTAGTGGCGAACGGGTGAGTAACACGTGGGCAATCTGCCCTGCACTCTGGGACAAGCCCTGGAAACGGGGTCTAATACCGGATACGACCACTTCAGGCATCTGATGGTGGTGGAAAGCTCCGGCGGTGCAGGATGAGCCCGCGGCCTATCAGCTAGTTGGTGAGGTAACGGCTCACCAAGGCGACGACGGGTAGCCGGCCTGAGAGGGCGACCGGCCACACTGGGACTGAGACACGGCCCAGACTCCTACGGGAGGCAGCAGTGGGGAATATTGCACAATGGGCGAAAGCCTGATGCAGCGACGCCGCGTGAGGGATGACGGCCTTCGGGTTGTAAACCTCTTTCAG…
Streptomyces	tendae	Bioprotection	Siderophore production	https://doi.org/10.1111/j.1365-2672.2009.04355.x	CATTCACGGAGAGTTTGATCCTGGCTCAGGACGAACGCTGGCGGCGTGCTTAACACATGCAAGTCGAACGATGAACCACTTCGGTGGGGATTAGTGGCGAACGGGTGAGTAACACGTGGGCAATCTGCCCTGCACTCTGGGACAAGCCCTGGAAACGGGGTCTAATACCGGATACTGACCCTCGCAGGCATCTGCGAGGTTCGAAAGCTCCGGCGGTGCAGGATGAGCCCGCGGCCTATCAGCTTGTTGGTGAGGTAATGGCTCACCAAGGCGACGACGGGTAGCCGGCCTGAGAGGGCGACCGGCCACACTGGGACTGAGACACGGCCCAGACTCCTACGGGAGGCAGCAGTGGGGAATATTGCACAATGGGCGAAAGCCTGATGCAGCGACGCCGCG…
Streptomyces	violaceusniger	Bioprotection	Antibiotics	http://refhub.elsevier.com/S0301-4797(20)31045-8/sref86	AACACATGCAAGTCGAACGATGAACCGGTTTCGGCCGGGGATTAGTGGCGAACGGGTGAGTAACACGTGGGCAATCTGCCCTGCACTCTGGGACAAGCCCTGGAAACGGGGTCTAATACCGGATATGACTGCCGACCGCATGGTCTGGTGGTGGAAAGCTCCGGCGGTGCAGGATGAGCCCGCGGCCTATCAGCTTGTTGGTGGGGTGATGGCCTACCAAGGCGACGACGGGTAGCCGGCCTGAGAGGGCGACCGGCCACACTGGGACTGAGACACGGCCCAGACTCCTACGGGAGGCAGCAGTGGGGAATATTGCACAATGGGCGCAAGCCTGATGCAGCGACGCCGCGTGAGGGATGACGGCCTTCGGGTTGTAAACCTCTTTCAGCAGGGAAGAAG…
Xanthomonas	campestris	Biostimulation	Indole-3-acetic production	https://doi.org/10.1046/j.1365-313X.2003.01619.x	AGTGAACGCTGGCGGCAGGCCTAACACATGCAAGTCGAACGGCAGCACAGTAAGAGCTTGCTCTTATGGGTGGCGAGTGGCGGACGGGTGAGGAATACATCGGAATCTACTCTTTCGTGGGGGATAACGTAGGGAAACTTACGCTAATACCGCATACGACCTACGGGTGAAAGCGGAGGACCTTCGGGCTTCGCGCGATTGAATGAGCCGATGTCGGATTAGCTAGTTGGCGGGGTAAAGGCCCACCAAGGCGACGATCCGTAGCTGGTCTGAGAGGATGATCAGCCACACTGGAACTGAGACACGGTCCAGACTCCTACGGGAGGCAGCAGTGGGGAATATTGGACAATGGGCGCAAGCCTGATCCAGCCATGCCGCGTGGGTGAAGAAGGCCTTCGG…

## Sheet: Literature_Review_Fungi
Genus	Species	Effect	Mechanism	Reference	Sequences
Alternaria	cucumerina	Bioprotection	Systemic resistance	https://doi.org/10.1023/A:1008799105366	CACAATATGAAAGCGGGCTGGATACCCCCATCCTTCGCGGCGCTGTTGCCGCCTTGCTGAATTATTCACCCGTGTCTTTTGCGTACTTCTTGTTTCCTTGGTGGGCTCGCCCACCATAGGACAAACCCATAAACCTTTTGTAATTGCAATCAGCGTCAGTAACAAATTAATAATTACAACTTTTCAACAACGGATCTCTTGGTTCTGGCATCGATGAAGAACGCAGCGAAATGCGATACGTAGTGTGAATTGCAGAATTCAGTGAATCATCGAATCTTTGAACGCACATTGCGCCCTTTGGTATTCCAAAGGGCATGCCTGTTCGAGCGTCATTTGTACCCTCAAGCTTTGCTTGGTGTTGGGCGTCTTGTCTCCAGTTCGCTGGAGACTCGCCTTAAA…
Aspergillus	sp.	Biostimulation	Unknown	https://doi.org/10.1080/03235408.2013.837633	CCGAGTGAGGGCCCTCCGGGTCCAACCTCCCACCCGTGTCTATTGTACCTTGTTGCTTCGGCGGGTCCGCCGTTTCGACGGCCGCCGGGGAGGCCCTCGCGCCCCCGGGCCCGCGCCCGCCGAAGACCCCAACATGAACACTGTTCTGAAAGTATGCAGTCTGAGTTTGATTATCATAATCAGTTAAAACTTTCAACAACGGATCTCTTGGTTCCGGCATCGATGAAGAACGCAGCGAAATGCGATAAGTAATGTGAATTGCAGAATTCAGTGAATCATCGAGTCTTTGAACGCACATTGCGCCCCCTGGTATTCCGGGGGCATGCCTGTCCGAGCGTCATTGCTGCCCTCAAGCACGGCTTGTGTGTTGGGCCCCCGTCCCCGGTTCTCCCCGGGGAC…
Aspergillus	fumigatus	Biostimulation	Gibberellin production	https://doi.org/10.1111/j.1399-3054.2011.01508.x	GTCTGAGTTTGATTACCATAATCAGTTAAAACTTTCAACAACGGATCTCTTGGTTCCGGCATCGATGAAGAACGCAGCGAAATGCGATAAGTAATGTGAATTGCAGAATTCAGTGAATCATCGAGTCTTTGAACGCACATTGCGCCCCCTGGTATTCCGGGGGGCATGCCTGTCCGAGCGTCATTGCTGCCCTCAAGCACGGCTTGTGTGTTGGGCCCCCGTCCCCGGTTCTCCCCGGGGACGGGCCCGAAAGGCAGCGGCGGCACCGCGTCCGATCCTCGAGCGTATGGGGCTTTGTCACCCGCTCTGTAGGCCCGGCCGGCGCCAGCCGACACCCCCAACTTTATTTTTCTAA
Aspergillus	niger	Biofertilization	Phosphate solubilization	10.3923/ajbs.2011.291.299	AGTBTCTTACCGAGATGCGGGTCTTTATGGCCCACCTCCCCACTCCGTGACTATTGTACCTTGTTGCTTCGGCGGGCCCGCCACTTGTGCTGGCCCCCGGGGGCCCATCCGCCCCCCGGGCCCGGGCCCCCCGAAAACCCCACCTCAAACCCGGTCTGAAAGCTTGCAGTCTGAGTTGAATGATTGCAATCCATTAAAACTTTCAACAATGGATCTCTTGGTTCCCGCATCCATGAAGAACGCAACGAAATGCCATAACTAATGGGAATTGCAGAATTCAATGAATCATCCAATCTTTGAACGCACATTGCGCCCCCTGGTATTCCGGGGGGCATGCCTGTCCGAACGTCATTGCTGCCCTCCAGCCCGGCTTGTGTGTTGGGTCGCCGTCCCCCTCTC…
Aspergillus	terreus	Bioprotection	Systemic resistance	https://doi.org/10.1080/17429145.2015.1079743	ACCGAGTGCGGGTCTTTATGGCCCAACCRCCCACCCGTGACTATTGTACCTTGTTGCTTCACCGAGTGCGGGTCTTTATGGCCCAACCTCCCACCCGTGACTATTGTACCTTGTTGCTTCGGCGGGCCCGCCAGCGTTGCTGGCCGCCGGGGGGCGACTCGCCCCCGGGCCCGTGCCCGCGGCGGGCCCGCCAGCGTTGCTGGCCGCCGGGGGGCGACTCGCCCCCGGGCCCGTGCCCGCCGGAGACCCCAACATGAACCCTGTTCTGAAAGCTTGCAGTCTGAGTGTGATTCTTTGCAACGGAGACCCCAACATGAACCCTGTTCTGAAAGCTTGCAGTCTGAGTGTGATTCTTTGCAATCAGTTAAAACTTTCAACAATGGATCTCTTGGTTCCGGC…
Aspergillus	ustus	Bioprotection	Systemic resistance	https://doi.org/10.4014/jmb.1101.01012	GCTTTCGAAGTGAAGTCTGCCCCGGGCAGGCCTAACCTCCCACCCGTGAATACCTGACCAACGTTGCTTCGGCGGTGCGCTCCCCCCGGGGGCAGCCGCCGGAGACCACACCGAACCTCTTGTTATAGCGTGTCGTCTGAGCTTGATACAAGCAAACCTAATTAAAACTTTCAACAATGGATCTCTTGGTTCCGGCATCGATGAAGAACGCAGCGAACTGCGATAAGTAATGTGAATTGCAGAATTCAGTGAATCATCGAGTCTTTGAACGCACATTGCGCCCCCTGGCATTCCGGGGGGCATGCCTGTCCGAGCGTCATTGCTGCCCTTCAAGCCCGGCTTGTGTGTTGGGTCGTCGTCCCCCCCGGGGGACGGGCCCGAAAGGCAGCGGCGGCACCG…
Aureobasidium	pullulans	Bioprotection	Systemic resistance	https://doi.org/10.1007/s10526-014-9596-5	ATCATTAAAGAGTAAGGGTGCTCAGCGCCCGACCTCCAACCCTTTGTTGTTAAAACTACCTTGTTGCTTTGGCGGGACCGCTCGGTCTCGAGCCGCTGGGGATTCGTCCCAGGCGAGCGCCCGCCAGAGTTAAACCAAACTCTTGTTATTTAACCGGTCGTCTGAGTTAAAATTTTGAATAAATCAAAACTTTCAACAACGGATCTCTTGGTTCTCGCATCGATGAAGAACGCAGCGAAATGCGATAAGTAATGTGAATTGCAGAATTCAGTGAATCATCGAATCTTTGAACGCACATTGCGCCCCTTGGTATTCCGAGGGGCATGCCTGTTCGAGCGTCATTACACCACTCAAGCTATGCTTGGTATTGGGCGTCGTCCTTAGTTGGGCGCGCCTTAA…
Chaetomium	globosum	Biostimulation	Gibberellin production	ISSN : 0556-3321	CGCGCCGGAGGTACTTAACCCTTTACGTATGTATGGCCTCTCTGAGTCTTCTGTACTGAATAAGTCAAAACTTTCAACAACGGATCTCTTGGTTCTGGCATCGATGAAGAACGCAGCGAAATGCGATAAGTAATGTGAATTGCAGAATTCAGTGAATCATCGAATCTTTGAACGCACATTGCGCCCGCCAGCATTCTGGCGGGCATGCCTGTTCGAGCGTCATTTCAACCATCAAGCCCCCGGGCCTGTGTTGGGGACCTGCGGCTGACCGCAGGCCCCGAAAACCAGTGGCGGGCTCGCCGACACCCCGAGCGTAGTAGCATACTTCTCGCTCATGGGCGTGCCGCGGGCACCCGGCCGTTAAACACTCCACACAAGGTTGACTCGGA
Chaetomium	globosum	Bioprotection	Amelioration of abiotic stress	ISSN : 0556-3321	CGCGCCGGAGGTACTTAACCCTTTACGTATGTATGGCCTCTCTGAGTCTTCTGTACTGAATAAGTCAAAACTTTCAACAACGGATCTCTTGGTTCTGGCATCGATGAAGAACGCAGCGAAATGCGATAAGTAATGTGAATTGCAGAATTCAGTGAATCATCGAATCTTTGAACGCACATTGCGCCCGCCAGCATTCTGGCGGGCATGCCTGTTCGAGCGTCATTTCAACCATCAAGCCCCCGGGCCTGTGTTGGGGACCTGCGGCTGACCGCAGGCCCCGAAAACCAGTGGCGGGCTCGCCGACACCCCGAGCGTAGTAGCATACTTCTCGCTCATGGGCGTGCCGCGGGCACCCGGCCGTTAAACACTCCACACAAGGTTGACTCGGA
Chaetomium	globosum	Biostimulation	Indole-3-acetic production	ISSN : 0556-3321	CGCGCCGGAGGTACTTAACCCTTTACGTATGTATGGCCTCTCTGAGTCTTCTGTACTGAATAAGTCAAAACTTTCAACAACGGATCTCTTGGTTCTGGCATCGATGAAGAACGCAGCGAAATGCGATAAGTAATGTGAATTGCAGAATTCAGTGAATCATCGAATCTTTGAACGCACATTGCGCCCGCCAGCATTCTGGCGGGCATGCCTGTTCGAGCGTCATTTCAACCATCAAGCCCCCGGGCCTGTGTTGGGGACCTGCGGCTGACCGCAGGCCCCGAAAACCAGTGGCGGGCTCGCCGACACCCCGAGCGTAGTAGCATACTTCTCGCTCATGGGCGTGCCGCGGGCACCCGGCCGTTAAACACTCCACACAAGGTTGACTCGGA
Cladosporium	sp.	Bioprotection	Systemic resistance	https://doi.org/10.1371/journal.pone.0086882	AAAGTTGAACTCGGTCTAAACAACCGAGACTCTTCAAACCCTTTGTCGTCCGACTCTGTTGCCTCCGGGGCGACCCTGCCTTCGGGCGGGGGCTCCGGGTGGACATCAATCAAACTCTTGCGTATCTTTGCAGTCTGAGTAAATTTAATTAATAAATTAAAACTTTCAACAACGGATCTCTTGGTTCTGGCATCGATGAAGAACGCAGCGAAATGCGATAAGTAATGTGAATTGCAGAATTCAGTGAATCATCGAATCTTTGAACGCACATTGCGCCCCCTGGTATTCCGGGGGGCATGCCTGTTCGAGCGTCATTTCACCACTCAAGCCTCACTTGGTATTGGGCAACGCGGTCCGCCGCGTGCCTCAAATCGACCGGCTGGGTCTATCGTCCCCTAA…
Cladosporium	sp.	Biostimulation	Gibberellin production	https://doi.org/10.1371/journal.pone.0086882	AAAGTTGAACTCGGTCTAAACAACCGAGACTCTTCAAACCCTTTGTCGTCCGACTCTGTTGCCTCCGGGGCGACCCTGCCTTCGGGCGGGGGCTCCGGGTGGACATCAATCAAACTCTTGCGTATCTTTGCAGTCTGAGTAAATTTAATTAATAAATTAAAACTTTCAACAACGGATCTCTTGGTTCTGGCATCGATGAAGAACGCAGCGAAATGCGATAAGTAATGTGAATTGCAGAATTCAGTGAATCATCGAATCTTTGAACGCACATTGCGCCCCCTGGTATTCCGGGGGGCATGCCTGTTCGAGCGTCATTTCACCACTCAAGCCTCACTTGGTATTGGGCAACGCGGTCCGCCGCGTGCCTCAAATCGACCGGCTGGGTCTATCGTCCCCTAA…
Colletotrichum	lagenarium	Bioprotection	Systemic resistance	10.1094/Phyto-76-186	CTTACCAAAGTTGCCTCGGCGGTAGCTGCGGTTACCCTGTAGTTACCCTGGAAGCGTTTACCCTATAGGTGTTTACCCTGTAAGGGCTTACCCTGGAGCTACCCTGTAACCGGCCAACGGCCCGCCGAAGGACCACTAAACTCTGTTTTTACCCAAGTGTATCTCTGAATGCTTAAACTAAATAAGTTAAAACTTTCAACAACGGATCTCTTGGTTCTGGCATCGATGAAGAACGCAGCGAAATGCGATAAGTAATGTGAATTGCAGAATTCAGTGAATCATCGAATCTTTGAACGCACATTGCGCCCATTAGTATTCTAGTGGGCATGCCTATTCGAGCGTCATTTCGACCCTTAAGCCCTGTAGCTTAGCGTTGGGAGTCCGCTATTTTTAGCGGCT…
Exophiala	sp.	Biostimulation	Gibberellin production	https://doi.org/10.1016/j.procbio.2010.09.013	GGAAGTAAAAGTCGTAACAAGGTTTCCGTAGGTGAACCTGCGGAAGGATCATTAACGAGTTAGGGTCCCTCGTGGCCCGACCTCCCAACCCTTTGTCTACTTAACCACTGTTGCTTCGGCGAGCCCGTCTGTAATGGACCGCCGGGGGGTACCTTGATCGGCCCTCTGGTCAGCGCTCGTCGGTGGCCAAACTTTTAAAATCTTAACCAAACGTGCCTCAGTCTAAGTATTATTTGTTAAATAAAAGCAAAACTTTCAACAACGGATCTCTTGGTTCTGGCATCGATGAAGAACGCAGCGAAATGCGATAAGTAATGCGAATTGCAGAATTTCAGTGAGTCATCGAATCTTTGAACGCACATTGCGCCCTTTGGTATTCCGAAGGGCATGCCTGTTCGA…
Fusarium	sp. GF18-3	Bioprotection	Systemic resistance	https://doi.org/10.1023/A:1011203826805	CCGAGTTTACAACTCCCAAACCCCTGTGAACATACCTTACTGTTGCCTCGGCGGATCAGCCCGCTCCCTGTAAAACGGGACGGCCCGCCAGAGGATCCAAACCCTACTGTTTTTAGTGTATCTTCTGAGTGACACAAACAAATAAATCAAAACTTTCAACAACGGATCTCTTGGTTCTGGCATCGATGAAGAACGCAGCAAAATGCGATGAGTAATGTGAATTGCAGAATTCAGTGAATCATCGAATCTTTGAACGCACATTGCGCCCGCCAGTATTCTGGCGGGCATGCCTGTTCGAGCGTCATTTCAGCCCTCAAGCCCTCGGGTTTGGTGTTGGGGATCGGCGAGTCTATCCTGACGAGCCGGCCCCGAAATCTAGTGGCGGTCTCGCTGCAGCCT…
Fusarium	equiseti	Bioprotection	Systemic resistance	https://doi.org/10.5650/jos.62.415	TCCCCTACCCCTGTGCACATACCTATACGTTGCCTCGGCGGATCACCCGCGCCCCGTAAAACGGGACGGCCCGTCCGAGGACCCCTAAACTCTGTTTTTAGTGGAACTTCTGAGTAAAACAAACAAATAAATCAAAACTTTCAACAACGGATCTCTTGGTTCTGGCATCGATGAAGAACGCAGCAAAATGCGATAAGTAATGTGAATTGCAGAATTCAGTGAATCATCGAATCTTTGAACGCACATTGCGCCCGCCAGTATTCTGGCGGCATGCCTTTCCGAGCGTCATTTCAACCCTCAAGCTCAGCTTGGTGTTGGGAGTCGGGTAACCCGGTTTCCTCAAATCGAATGGCGGCCACAAAAAGCTTCCATGGGGTAGTAATCATACCCCTCGTTACT…
Fusarium	oxysporum	Biostimulation	Gibberellin production	https://doi.org/10.1128/AEM.68.8.4044-4060.2002	CACTATGGCTCGTGAGGCGTCCGGACTGGCCCAGAGAGGTGGGCAACTACCACTCAGGGCCGGAAAGCTCTCCAAACTCGGTCATTTAGAGGAAGTAAAAGTCGTAACAAGGTCTCCGTTGGTGAACCAGCGGAGGGATCATTACCGAGTTTACAACTCCCAAACCCCTGTGAACATACCACTTGTTGCCTCGGCGGATCAGCCCGCTCCCGGTAAAACGGGACGGCCCGCCAGAGGACCCCTAAACTCTGTTTCTATATGTAACTTCTGAGTAAAACCATAAATAAATCAAAACTTTCAACAACGGATCTCTTGGTTCTGGCATCGATGAAGAACGCAGCAAAATGCGATAAGTAATGTGAATTGCAGAATTCAGTGAATCATCGAATCTTTGAACGC…
Fusarium	oxysporum	Bioprotection	Systemic resistance	https://doi.org/10.1128/AEM.68.8.4044-4060.2002	CACTATGGCTCGTGAGGCGTCCGGACTGGCCCAGAGAGGTGGGCAACTACCACTCAGGGCCGGAAAGCTCTCCAAACTCGGTCATTTAGAGGAAGTAAAAGTCGTAACAAGGTCTCCGTTGGTGAACCAGCGGAGGGATCATTACCGAGTTTACAACTCCCAAACCCCTGTGAACATACCACTTGTTGCCTCGGCGGATCAGCCCGCTCCCGGTAAAACGGGACGGCCCGCCAGAGGACCCCTAAACTCTGTTTCTATATGTAACTTCTGAGTAAAACCATAAATAAATCAAAACTTTCAACAACGGATCTCTTGGTTCTGGCATCGATGAAGAACGCAGCAAAATGCGATAAGTAATGTGAATTGCAGAATTCAGTGAATCATCGAATCTTTGAACGC…
Fusarium	oxysporum	Biostimulation	Production of VOC	https://doi.org/10.1128/AEM.68.8.4044-4060.2002	CACTATGGCTCGTGAGGCGTCCGGACTGGCCCAGAGAGGTGGGCAACTACCACTCAGGGCCGGAAAGCTCTCCAAACTCGGTCATTTAGAGGAAGTAAAAGTCGTAACAAGGTCTCCGTTGGTGAACCAGCGGAGGGATCATTACCGAGTTTACAACTCCCAAACCCCTGTGAACATACCACTTGTTGCCTCGGCGGATCAGCCCGCTCCCGGTAAAACGGGACGGCCCGCCAGAGGACCCCTAAACTCTGTTTCTATATGTAACTTCTGAGTAAAACCATAAATAAATCAAAACTTTCAACAACGGATCTCTTGGTTCTGGCATCGATGAAGAACGCAGCAAAATGCGATAAGTAATGTGAATTGCAGAATTCAGTGAATCATCGAATCTTTGAACGC…
Fusarium	verticillioides	Biofertilization	Phosphate solubilization	https://doi.org/10.1007/s13213-014-0894-z	CCGAGTTTACAACTCCCAAACCCCTGTGAACATACCTTACTGTTGCCTCGGCGGATCAGCCCGCTCCCTGTAAAACGGGACGGCCCGCCAGAGGATCCAAACCCTACTGTTTTTAGTGTATCTTCTGAGTGACACAAACAAATAAATCAAAACTTTCAACAACGGATCTCTTGGTTCTGGCATCGATGAAGAACGCAGCAAAATGCGATGAGTAATGTGAATTGCAGAATTCAGTGAATCATCGAATCTTTGAACGCACATTGCGCCCGCCAGTATTCTGGCGGGCATGCCTGTTCGAGCGTCATTTCAGCCCTCAAGCCCTCGGGTTTGGTGTTGGGGATCGGCGAGTCTATCCTGACGAGCCGGCCCCGAAATCTAGTGGCGGTCTCGCTGCAGCCT…
Penicillium	sp. GP16-2	Bioprotection	Systemic resistance	https://doi.org/10.1007/s11104-008-9542-3	CCGAGTGCGGGCCCTCTGGGTCCAACCTCCCACCCGTGTTTATCGTACCTTGTTGCTTCGGCGGGCCCGCCGTCCCTGGCCGCCGGGGGGCTCCTGCCCCCGGGCCCGCGCCCGCCGAAGACACTATTGAACGCTGTCTGAAGATTGCAGTCTGAGCTCATTAGCTAAATAAGTTAAAACTTTCAACAACGGATCTCTTGGTTCCGGCATCGATGAAGAACGCGGCGAAATGCGATAAGTAATGTGAATTGCAGAATTCAGTGAATCATCGAGTCTTTGAACGCACATTGCGCCCCCTGGTATTCCGGGGGGCATGCCTGTCCGAGCGTCATTGCTGCCCTCAAGCACGGCTTGTGTGTTGGGCCGCCGTCCCCCTCCTAGGGGACGGGCCCGAAAGGC…
Penicillium	sp. Sj-2-2	Biostimulation	Gibberellin production	https://doi.org/10.4014/jmb.1205.05010	CCGAGTGCGGGCCCTCTGGGTCCAACCTCCCACCCGTGTTTATCGTACCTTGTTGCTTCGGCGGGCCCGCCGTCCCTGGCCGCCGGGGGGCTCCTGCCCCCGGGCCCGCGCCCGCCGAAGACACTATTGAACGCTGTCTGAAGATTGCAGTCTGAGCTCATTAGCTAAATAAGTTAAAACTTTCAACAACGGATCTCTTGGTTCCGGCATCGATGAAGAACGCGGCGAAATGCGATAAGTAATGTGAATTGCAGAATTCAGTGAATCATCGAGTCTTTGAACGCACATTGCGCCCCCTGGTATTCCGGGGGGCATGCCTGTCCGAGCGTCATTGCTGCCCTCAAGCACGGCTTGTGTGTTGGGCCGCCGTCCCCCTCCTAGGGGACGGGCCCGAAAGGC…
Penicillium	chrysogenum	Bioprotection	Systemic resistance	https://doi.org/10.1007/BF02980831	CTTCCGTAGGTGAACCTGCGGAAGGATCATTACCGAGTGAGGGCCCTCTGGGTCCAACCTCCCACCCGTGTTTATTATACCTTGTTGCTTCGGCGGGCCCGCCTCACGGCCGCCGGGGGGCATCCGCCCCCGGGCCCGCGCCCGCCGAAGACACCCCTGAACGCTGTCTGAAGATTGCAGTCTGAGCGATTAGCTAAATCAGTTAAAACTTTCAACAACGGATCTCTTGGTTCCGGCATCGATGAAGAACGCAGCGAAATGCGATACGTAATGTGAATTGCAGAATTCAGTGAATCATCGAGTCTTTGAACGCACATTGCGCCCCCTGGTATTCCGGGGGGCATGCCTGTCCGAGCGTCATTGCTGCCCTCAAGCACGGCTTGTGTGTTGGGCCCCCGC…
Penicillium	citrinum	Biofertilization	Phosphate solubilization	https://doi.org/10.1080/17429145.2015.1079743	AAGGATCATTACCGAGTGCGGGCCCCTCGGGGCCCAACCTCCCACCCGTGTTGCCCGAACCTATGTTGCCTCGGCGGGCCCCGCGCCCGCCGACGGCCCCCCTGAACGCTGTCTGAAGTTGCAGTCTGAGACCTATAACGAAATTAGTTAAAACTTTCAACAACGGATCTCTTGGTTCCGGCATCGATGAAGAACGCAGCGAAATGCGATAACTAATGTGAATTGCAGAATTCAGTGAATCATCGAGTCTTTGAACGCACATTGCGCCCTCTGGTATTCCGGAGGGCATGCCTGTCCGAGCGTCATTGCTGCCCTCAAGCCCGGCTTGTGTGTTGGGCCCCGTCCCCCCCGCCGGGGGGACGGGCCCGAAAGGCAGCGGCGGCACCGCGTCCGGTCCTC…
Penicillium	citrinum	Biostimulation	Gibberellin production	https://doi.org/10.1080/17429145.2015.1079743	AAGGATCATTACCGAGTGCGGGCCCCTCGGGGCCCAACCTCCCACCCGTGTTGCCCGAACCTATGTTGCCTCGGCGGGCCCCGCGCCCGCCGACGGCCCCCCTGAACGCTGTCTGAAGTTGCAGTCTGAGACCTATAACGAAATTAGTTAAAACTTTCAACAACGGATCTCTTGGTTCCGGCATCGATGAAGAACGCAGCGAAATGCGATAACTAATGTGAATTGCAGAATTCAGTGAATCATCGAGTCTTTGAACGCACATTGCGCCCTCTGGTATTCCGGAGGGCATGCCTGTCCGAGCGTCATTGCTGCCCTCAAGCCCGGCTTGTGTGTTGGGCCCCGTCCCCCCCGCCGGGGGGACGGGCCCGAAAGGCAGCGGCGGCACCGCGTCCGGTCCTC…
Penicillium	janthinellum	Bioprotection	Systemic resistance	https://doi.org/10.18946/jssm.44.0_53	CCGAGTGCGGGCCCTCTGGGTCCAACCTCCCACCCGTGTTTATCGTACCTTGTTGCTTCGGCGGGCCCGCCGTCCCTGGCCGCCGGGGGGCTCCTGCCCCCGGGCCCGCGCCCGCCGAAGACACTATTGAACGCTGTCTGAAGATTGCAGTCTGAGCTCATTAGCTAAATAAGTTAAAACTTTCAACAACGGATCTCTTGGTTCCGGCATCGATGAAGAACGCGGCGAAATGCGATAAGTAATGTGAATTGCAGAATTCAGTGAATCATCGAGTCTTTGAACGCACATTGCGCCCCCTGGTATTCCGGGGGGCATGCCTGTCCGAGCGTCATTGCTGCCCTCAAGCACGGCTTGTGTGTTGGGCCGCCGTCCCCCTCCTAGGGGACGGGCCCGAAAGGC…
Penicillium	janczewskii	Bioprotection	Systemic resistance	https://doi.org/10.1006/pmpp.1998.0174	GGTGAACCTGCGGAAGGATCATTACCGAGCGAGAATTCTCTGAATTCAACCTCCCACCCGTGTTTATTGTACCTTGTTGCTTCGGCGGGCCCGCCTCACGGCCGCCGGGGGGCATCTGCCCCCGGGCCCGCGCCCGCCGAAGACACCTTGAACTCTGTATGAAAATTGCAGTCTGAGTCTAAATATAAATTATTTAAAACTTTCAACAACGGATCTCTTGGTTCCGGCATCGATGAAGAACGCAGCGAAATGCGATACGTAATGTGAATTGCAGAATTCAGTGAATCATCGAGTCTTTGAACGCACATTGCGCCCCCTGGTATTCCGGGGGGCATGCCTGTCCGAGCGTCATTGCTGCCCTCAAGCCCGGCTTGTGTGTTGGGTCTCGTCCCCCTTCCC…
Penicillium	menonorum	Biofertilization	Phosphate solubilization	https://doi.org/10.5941/MYCO.2015.43.1.49	AAGGATCATTACCGAGTGAGGGCCCTCTGGGTCCAACCTCCCACCCGTGTTTATCGTACCTTGTTGCTTCGGCGGGCCCGCCGCAAGGCCGCCGGGGGGCTTCCGTCCCCGGGTCCGCGCCCGCCGAAGACACCTGTGAACGCTGTCTGAAGATTGCAGTCTGAGCGAAAAGCTAAAATGTATTAAAACTTTCAACAACGGATCTCTTGGTTCCGGCATCGATGAAGAACGCAGCGAAATGCGATAAGTAATGTGAATTGCAGAATTCAGTGAATCATCGAGTCTTTGAACGCACATTGCGCCCCCTGGTATTCCGGGGGGCATGCCTGTCCGAGCGTCATTGCTGCCCTCAAGCACGGCTTGTGTGTTGGGCCTCTCGTCCCTCCCGGGACGGGCCCG…
Penicillium	menonorum	Biostimulation	Indole-3-acetic production	https://doi.org/10.5941/MYCO.2015.43.1.49	AAGGATCATTACCGAGTGAGGGCCCTCTGGGTCCAACCTCCCACCCGTGTTTATCGTACCTTGTTGCTTCGGCGGGCCCGCCGCAAGGCCGCCGGGGGGCTTCCGTCCCCGGGTCCGCGCCCGCCGAAGACACCTGTGAACGCTGTCTGAAGATTGCAGTCTGAGCGAAAAGCTAAAATGTATTAAAACTTTCAACAACGGATCTCTTGGTTCCGGCATCGATGAAGAACGCAGCGAAATGCGATAAGTAATGTGAATTGCAGAATTCAGTGAATCATCGAGTCTTTGAACGCACATTGCGCCCCCTGGTATTCCGGGGGGCATGCCTGTCCGAGCGTCATTGCTGCCCTCAAGCACGGCTTGTGTGTTGGGCCTCTCGTCCCTCCCGGGACGGGCCCG…
Penicillium	resedanum	Biostimulation	Gibberellin production	https://www.researchgate.net/profile/Md-Anwer/publication/279861902_Aspergillus_niger_as_Tomato_Fruit_Lycopersicum_esculentum_Mill_Quality_Enhancer_and_Plant_Health_Promoter/links/559cbae908aee2c16df1863e/Aspergillus-niger-as-Tomato-Fruit-Lycopersicum-esculentum-Mill-Quality-Enhancer-and-Plant-Health-Promoter.pdf	CCGAGTGCGGGCCCTCTGGGTCCAACCTCCCACCCGTGTTTATCGTACCTTGTTGCTTCGGCGGGCCCGCCGTCCCTGGCCGCCGGGGGGCTCCTGCCCCCGGGCCCGCGCCCGCCGAAGACACTATTGAACGCTGTCTGAAGATTGCAGTCTGAGCTCATTAGCTAAATAAGTTAAAACTTTCAACAACGGATCTCTTGGTTCCGGCATCGATGAAGAACGCGGCGAAATGCGATAAGTAATGTGAATTGCAGAATTCAGTGAATCATCGAGTCTTTGAACGCACATTGCGCCCCCTGGTATTCCGGGGGGCATGCCTGTCCGAGCGTCATTGCTGCCCTCAAGCACGGCTTGTGTGTTGGGCCGCCGTCCCCCTCCTAGGGGACGGGCCCGAAAGGC…
Penicillium	simplicissimum	Bioprotection	Systemic resistance	https://doi.org/10.1186/s40064-015-1070-z	AAAAAAAAAAAGGGGNNCCAAATGAGGCCCTCTGGGTCAACCTCCCCCCGTGTTTATCCTACCTTGTTGCTTCGGCGGGCCCGCCTGACGTCGCCGGGGGGCATCCGCCCCCGGGCCCGCGCCCGCCGAAGACACCAATGAACTCTTGTCTGAAGATTGCAGTCTGAGCAGATTAGCTAAATCAGTTAAAACTTTCAACAACGGATCTCTTGGTTCCGGCATCGATGAAGAACGCAGCGAAATGCGATAAGTAATGTGAATTGCAGAATTCAGTGAATCATCGAGTCTTTGAACGCACATTGCGCCCCCTGGTATTCCGGGGGGCATGCCTGTCCGAGCGTCATTGCTGCCCTCAAGCACGGCTTGTGTGTTGGGCTTCGCCCCCCGGCTCCCGGGGGG…
Penicillium	viridicatum	Bioprotection	Systemic resistance	https://doi.org/10.5650/jos.ess13143	CCGAGTGCGGGCCCTCTGGGTCCAACCTCCCACCCGTGTTTATCGTACCTTGTTGCTTCGGCGGGCCCGCCGTCCCTGGCCGCCGGGGGGCTCCTGCCCCCGGGCCCGCGCCCGCCGAAGACACTATTGAACGCTGTCTGAAGATTGCAGTCTGAGCTCATTAGCTAAATAAGTTAAAACTTTCAACAACGGATCTCTTGGTTCCGGCATCGATGAAGAACGCGGCGAAATGCGATAAGTAATGTGAATTGCAGAATTCAGTGAATCATCGAGTCTTTGAACGCACATTGCGCCCCCTGGTATTCCGGGGGGCATGCCTGTCCGAGCGTCATTGCTGCCCTCAAGCACGGCTTGTGTGTTGGGCCGCCGTCCCCCTCCTAGGGGACGGGCCCGAAAGGC…
Phoma	sp. GS8-1	Biofertilization	Ammonia production	https://doi.org/10.1007/s10327-008-0093-5	TTGCTCTTCAACGAGGAATGCCTAGTAAGCGCGTGTCATCAGCACGCGTTGATTACGTCCCTGCCCTTTGTACACACCGCCCGTCGCTACTACCGATTGAATGGCTCAGTGAGGNTTCGGACTGGCCCAGGGAGAGTTGGCAACGACCACCCCGGGCCGGAAAGTTGGTCAAACTCGGTCATTTAGAGGAAGTAAAAGTCGTAACAAGGTTTCCGTAGGTGAACCTGCGGAAGGATCATTATCGWGGGGCTTCGGCCCTATCGAGATAGAACCCTTGCCTTTTTTGAGTACCGTACCGTTTCCTCGGCAGGMTCGCCTGCCAATGGGGACCCCAAACCAAACTCTTGTATATAATCGTGCAGTTTAGTMTGAAAAAACAAACAAAAATTAAAACTTTCA…
Phoma	sp. GS8-1	Bioprotection	Systemic resistance	https://doi.org/10.1007/s10327-008-0093-5	TTGCTCTTCAACGAGGAATGCCTAGTAAGCGCGTGTCATCAGCACGCGTTGATTACGTCCCTGCCCTTTGTACACACCGCCCGTCGCTACTACCGATTGAATGGCTCAGTGAGGNTTCGGACTGGCCCAGGGAGAGTTGGCAACGACCACCCCGGGCCGGAAAGTTGGTCAAACTCGGTCATTTAGAGGAAGTAAAAGTCGTAACAAGGTTTCCGTAGGTGAACCTGCGGAAGGATCATTATCGWGGGGCTTCGGCCCTATCGAGATAGAACCCTTGCCTTTTTTGAGTACCGTACCGTTTCCTCGGCAGGMTCGCCTGCCAATGGGGACCCCAAACCAAACTCTTGTATATAATCGTGCAGTTTAGTMTGAAAAAACAAACAAAAATTAAAACTTTCA…
Phoma	sp. GS8-1	Biostimulation	Production of VOC	https://doi.org/10.1007/s10327-008-0093-5	TTGCTCTTCAACGAGGAATGCCTAGTAAGCGCGTGTCATCAGCACGCGTTGATTACGTCCCTGCCCTTTGTACACACCGCCCGTCGCTACTACCGATTGAATGGCTCAGTGAGGNTTCGGACTGGCCCAGGGAGAGTTGGCAACGACCACCCCGGGCCGGAAAGTTGGTCAAACTCGGTCATTTAGAGGAAGTAAAAGTCGTAACAAGGTTTCCGTAGGTGAACCTGCGGAAGGATCATTATCGWGGGGCTTCGGCCCTATCGAGATAGAACCCTTGCCTTTTTTGAGTACCGTACCGTTTCCTCGGCAGGMTCGCCTGCCAATGGGGACCCCAAACCAAACTCTTGTATATAATCGTGCAGTTTAGTMTGAAAAAACAAACAAAAATTAAAACTTTCA…
Phoma	herbarum	Biostimulation	Gibberellin production	https://doi.org/10.1007/s11274-009-0078-3	GGCTCGCCCGTGACCTTGACTATGCGCACCTTTGTTGTTTCCTCGGCAGGTCTCCTGCCGCGAGAAGCCCTCTAAACCCTTTTGCAGTAGCATTAAACTGAATCAAACCACAAATCATTAACAACTTTCAACAATGGATCTCTTGGTTCTGGCATCGATGAAGAACGCAGCGAAATGCGATAAGTAGTGTGAATTGCAGAATTCAGTGAATCATCGAATCTTTGAACGCACATTGCGCCCCTCGGTGTTCCGTGGGGCATGCCTGTTCGAGCGTCATTAATCCCTCAAGCTCCGCTTGGTGTTGGGCGCCTGTCCCGCCTCCGTGCGCGGACTCGCCTCGAAGACATTGGCAGCGGTAACGCCGGCTTCTCGCGCAGCACATTGCGCTTCTTGAGGCTC…
Phoma	multirostrata	Bioprotection	Systemic resistance	https://doi.org/10.1093/jxb/ert212	ATCATTACCTAGAGTTGTAGGCTTTGCCTGCTATCTCTTACCCATGTCTTTTGAGTACCTTCGTTTCCTCGGCGGGTCCGCCCGCCGATTGGACACATTTAAACCCTTTGTAGTTGCAATCAGCGTCTGAAAAACTTTAATAGTTACAACTTTCAACAACGGATCTCTTGGTTCTGGCATCGATGAAGAACGCAGCGAAATGCGATAAGTAGTGTGAATTGCAGAATTCAGTGAATCATCGAATCTTTGAACGCACATTGCGCCCCTTGGTATTCCATGGGGCATGCCTGTTCGAGCGTCATTTGTACCTTCAAGCTTTGCTTGGTGTTGGGTGTTTGTCTCGCCTCTGCGCGCAGACTCGCCTCAAAACAATTGGCAGCCGGCGTATTGATTTCGGAG…
Phomopsis	liquidambari	Biofertilization	Nitrogen fixation	https://doi.org/10.1038/srep32270	GGATCATTGCTGGAACGCGCCCCAGGCGCACCCAGAAACCCTTTGTGAACTTATACCTTACTGTTGCCTCGGCGCTGCTGGTCTTTATAGGCCCTTTACTGCTACGGTGGTAAAGAGACGGCACGCCGGCGGCCAAGTTAACTCTTGTTTTTACACTGAAACTCTGAGAAAAAAACACAAATGAATCAAAACTTTCAACAACGGATCTCTTGGTTCTGGCATCGATGAAGAACGCAGCGAAATGCGATAAGTAATGTGAATTGCAGAATTCAGTGAATCATCGAATCTTTGAACGCACATTGCGCCCTCTGGTATTCCGGAGGGCATGCCTGTTCGAGCGTCATTTCAACCCTCAAGCACTGCTTGGTGTTGGGGCACTGCCTCTCTCGCGGGAGGCAG…
Purpureocillium	lilacinum	Biofertilization	Ammonia production	http://dx.doi.org/10.1155/2015/952921	GGCGCGAGGACACTCCCAACCCACTGTGAACCTTACCCCAGTTGCCTCGGCGGGAACGCCCCGGCCGCCGGCCCCCGCGCCGGCGCCGGGCCCAGGCGCCCGCCGCAGGGACCCGAAACTCTCTTGCATTACGCCCCACAACCCGGGCGGGATTTTGTTTCTCTGAGTGCACAAGCAAAACAAATGAATCAAAACTTTCAACAACGGATCTCTTGGTTCTGGCATCGATGAAGAACGCAGCGAAATGCGATAAGTAATGTGAATTGCAGAATTCAGTGAATCATCGAATCTTTGAACGCACATTGCGCCCGCCAGCATTCTGGCGGGCATGCCTGTTCGAGCGTCATTTCAACCCTCGAGCCCCCCCGGGGGCCTCGGTGTTGGGGGACGGCACACCAG…
Purpureocillium	lilacinum	Biostimulation	Indole-3-acetic production	http://dx.doi.org/10.1155/2015/952921	GGCGCGAGGACACTCCCAACCCACTGTGAACCTTACCCCAGTTGCCTCGGCGGGAACGCCCCGGCCGCCGGCCCCCGCGCCGGCGCCGGGCCCAGGCGCCCGCCGCAGGGACCCGAAACTCTCTTGCATTACGCCCCACAACCCGGGCGGGATTTTGTTTCTCTGAGTGCACAAGCAAAACAAATGAATCAAAACTTTCAACAACGGATCTCTTGGTTCTGGCATCGATGAAGAACGCAGCGAAATGCGATAAGTAATGTGAATTGCAGAATTCAGTGAATCATCGAATCTTTGAACGCACATTGCGCCCGCCAGCATTCTGGCGGGCATGCCTGTTCGAGCGTCATTTCAACCCTCGAGCCCCCCCGGGGGCCTCGGTGTTGGGGGACGGCACACCAG…
Purpureocillium	lilacinum	Bioprotection	Systemic resistance	http://dx.doi.org/10.1155/2015/952921	GGCGCGAGGACACTCCCAACCCACTGTGAACCTTACCCCAGTTGCCTCGGCGGGAACGCCCCGGCCGCCGGCCCCCGCGCCGGCGCCGGGCCCAGGCGCCCGCCGCAGGGACCCGAAACTCTCTTGCATTACGCCCCACAACCCGGGCGGGATTTTGTTTCTCTGAGTGCACAAGCAAAACAAATGAATCAAAACTTTCAACAACGGATCTCTTGGTTCTGGCATCGATGAAGAACGCAGCGAAATGCGATAAGTAATGTGAATTGCAGAATTCAGTGAATCATCGAATCTTTGAACGCACATTGCGCCCGCCAGCATTCTGGCGGGCATGCCTGTTCGAGCGTCATTTCAACCCTCGAGCCCCCCCGGGGGCCTCGGTGTTGGGGGACGGCACACCAG…
Talaromyces	wortmannii	Bioprotection	Systemic resistance	https://doi.org/10.1007/s10327-011-0340-z	AAGGATCATTACCGAGTGCGGGTTCTAACGAGCCCAACCTCCCACCCGTGTTTACTGTTACCGCGTTGCCTCGGCGGGCCCACTGGGGCCTGGCCCCGGTCGCCGGGGGGCTTCTGCCCCCGGGCCCGCGCCCGCCGAAGCACCCTAGAACCCTGCCTGAATAGTGAGTCTGAGTGAGAGATTAAATCATTAAAACTTTCAACAACGGATCTCTTGGTTCCGGCATCGATGAAGAACGCAGCGAAATGCGATAAGTAATGTGAATTGCAGAATTCCGTGAATCATCGAATCTTTGAACGCACATTGCGCCCCCTGGCATTCCGGGGGGCATGCCTGTCCGAGCGTCATTTCTGCCCTCCAGCACGGCTGGGTGTTGGGCGCTGTCCCCCCGGGGACACG…
Talaromyces	wortmannii	Biostimulation	Production of VOC	https://doi.org/10.1007/s10327-011-0340-z	AAGGATCATTACCGAGTGCGGGTTCTAACGAGCCCAACCTCCCACCCGTGTTTACTGTTACCGCGTTGCCTCGGCGGGCCCACTGGGGCCTGGCCCCGGTCGCCGGGGGGCTTCTGCCCCCGGGCCCGCGCCCGCCGAAGCACCCTAGAACCCTGCCTGAATAGTGAGTCTGAGTGAGAGATTAAATCATTAAAACTTTCAACAACGGATCTCTTGGTTCCGGCATCGATGAAGAACGCAGCGAAATGCGATAAGTAATGTGAATTGCAGAATTCCGTGAATCATCGAATCTTTGAACGCACATTGCGCCCCCTGGCATTCCGGGGGGCATGCCTGTCCGAGCGTCATTTCTGCCCTCCAGCACGGCTGGGTGTTGGGCGCTGTCCCCCCGGGGACACG…
Trichoderma	asperellum	Bioprotection	Systemic resistance	https://doi.org/10.1094/PHYTO-95-0076	TGGAGGAGGGATCTACGAGTTTACAACTCCCACCCATGTTGTCAACGTTACCAAACTGTTGCCTCGGCGGGGTCACGCCCCGGGTGCGTCGCACCCCGGAACCAGGCGCCCGCCGGAGGAACCAACCAAACTCTTTCTGTAGTCCCCTCGCGGACGTATTTCTTACAGCTCTGAGCAAAAATTCAAAATGAATCAAAACTTTCAACAACGGATCTCTTGGTTCTGGCATCGATGAAAACGCACGAAATGCGATAAGTAATGTGAATTGCAAATTCATGAATCATCAATCTTTGAACGCACATTGCGCCCGCCAGTATTCTGGCGGGCATGCCTGTCCGAGCGTCATTTCAACCCTCGAACCCCTCCGGGGGATCGGCGTTGGGGATCGGGACCCCTCAC…
Trichoderma	atroviride	Bioprotection	Systemic resistance	https://doi.org/10.1186/s12866-014-0333-0	TGGAAGTAAAAGTCGTAACAAGGTCTCCGTTGGTGAACCAGCGGAGGGATCATTACCGAGTTTACAACTCCCAAACCCAATGTGAACCATACCAAACTGTTGCCTCGGMGGGGTCACGCCCCGGGTGCGTCGCAGCCCCGGAACCAGGCGCCCGCCGGAGGGACCAACCAAACTCTTTTCTGTAGTCCCCTCGCGGACGTTATTTCTTACAGCTCTGAGCAAAAATTCAAAATGAATCAAAACTTTCAACAACGGATCTCTTGGTTCTGGCATCGATGAAGAACGCAGCGAAATGCGATAAGTAATGTGAATTGCAGAATTCAGTGAATCATCGAATCTTTGAACGCACATTGCGCCCGCCAGTATTCTGGCGGGCATGCCTGTCCGAGCGTCATTTCA…
Trichoderma	atroviride	Bioprotection	Amelioration of abiotic stress	https://doi.org/10.1186/s12866-014-0333-0	TGGAAGTAAAAGTCGTAACAAGGTCTCCGTTGGTGAACCAGCGGAGGGATCATTACCGAGTTTACAACTCCCAAACCCAATGTGAACCATACCAAACTGTTGCCTCGGMGGGGTCACGCCCCGGGTGCGTCGCAGCCCCGGAACCAGGCGCCCGCCGGAGGGACCAACCAAACTCTTTTCTGTAGTCCCCTCGCGGACGTTATTTCTTACAGCTCTGAGCAAAAATTCAAAATGAATCAAAACTTTCAACAACGGATCTCTTGGTTCTGGCATCGATGAAGAACGCAGCGAAATGCGATAAGTAATGTGAATTGCAGAATTCAGTGAATCATCGAATCTTTGAACGCACATTGCGCCCGCCAGTATTCTGGCGGGCATGCCTGTCCGAGCGTCATTTCA…
Trichoderma	hamatum	Bioprotection	Systemic resistance	https://doi.org/10.3389/fpls.2012.00108	GGGGTACGGGCTAACTCCCAACCCAATGTGAACGTTACCAAACTGTTGCCTCGGCGGGGTCACGCCCCGGGTGCGTAAAAGCCCCGGAACCAGGGGCCCGCCGGAAGAACCAACCAAACTCTTTCTGGAATCCCCTCTCGGACGTATTTCTTACAGCTCTGACCAAAAATTCAAAATGAATCAGAACTTTCAACAACAGATCTCTTGGTTCTGGCATCGATGATAACGCAGCGAAATGCGATAAGTAATGTGAATTGCAAAATTCAATGAATCATCCAATCTTTGAACGCACATTGCGCCCGCCAGTATTCTGGCGGGCATGCCTGTCCGAGCGTCATTTCAACCCTCGAACCCCTCCGGGGGATCGGCGTTGGGGATCGGGACCCCTCACCGGGTGCC…
Trichoderma	harzianum	Bioprotection	Systemic resistance	https://doi.org/10.1016/j.biocontrol.2013.01.009	CTTACCGAGGTTAAAAATTCCAAACCCAAAGTAGAAGTTAACAAAGCGGTGCCTTGGCGGGAACTTTGCCCCGGGTGGATTGCAACCCCGGGCCAAGGCGCCCCCCGGAGGACCAACCAAAAATTGTATTGGAAAACCCCTAGCGGGTTTTTTTTATAATCTGAGCATTCTCGGCGCCTCTTGTAGGCGTTTAGAAAATGAATCAAAACTTTCAACAACGGATCTCTTGGTTCGGGCATCGATGAAGAACGCAGCGAAATGCGATAAGTAATGTGAATTGCAGAATTCAGTGAATCATCGAATCTTTGAACGCACATTGCGCCCGCCAGTATTCTGGCGGCCATGCCGGTCCAACCTTCATTTCACCCCTCAAACCCCTCCGGGGGTTCGCCTTTGGGA…
Trichoderma	harzianum	Bioprotection	Amelioration of abiotic stress	https://doi.org/10.1016/j.biocontrol.2013.01.009	CTTACCGAGGTTAAAAATTCCAAACCCAAAGTAGAAGTTAACAAAGCGGTGCCTTGGCGGGAACTTTGCCCCGGGTGGATTGCAACCCCGGGCCAAGGCGCCCCCCGGAGGACCAACCAAAAATTGTATTGGAAAACCCCTAGCGGGTTTTTTTTATAATCTGAGCATTCTCGGCGCCTCTTGTAGGCGTTTAGAAAATGAATCAAAACTTTCAACAACGGATCTCTTGGTTCGGGCATCGATGAAGAACGCAGCGAAATGCGATAAGTAATGTGAATTGCAGAATTCAGTGAATCATCGAATCTTTGAACGCACATTGCGCCCGCCAGTATTCTGGCGGCCATGCCGGTCCAACCTTCATTTCACCCCTCAAACCCCTCCGGGGGTTCGCCTTTGGGA…
Trichoderma	harzianum	Biofertilization	Zinc solubilization	https://doi.org/10.1016/j.biocontrol.2013.01.009	CTTACCGAGGTTAAAAATTCCAAACCCAAAGTAGAAGTTAACAAAGCGGTGCCTTGGCGGGAACTTTGCCCCGGGTGGATTGCAACCCCGGGCCAAGGCGCCCCCCGGAGGACCAACCAAAAATTGTATTGGAAAACCCCTAGCGGGTTTTTTTTATAATCTGAGCATTCTCGGCGCCTCTTGTAGGCGTTTAGAAAATGAATCAAAACTTTCAACAACGGATCTCTTGGTTCGGGCATCGATGAAGAACGCAGCGAAATGCGATAAGTAATGTGAATTGCAGAATTCAGTGAATCATCGAATCTTTGAACGCACATTGCGCCCGCCAGTATTCTGGCGGCCATGCCGGTCCAACCTTCATTTCACCCCTCAAACCCCTCCGGGGGTTCGCCTTTGGGA…
Trichoderma	harzianum	Biofertilization	Phosphate solubilization	https://doi.org/10.1016/j.biocontrol.2013.01.009	CTTACCGAGGTTAAAAATTCCAAACCCAAAGTAGAAGTTAACAAAGCGGTGCCTTGGCGGGAACTTTGCCCCGGGTGGATTGCAACCCCGGGCCAAGGCGCCCCCCGGAGGACCAACCAAAAATTGTATTGGAAAACCCCTAGCGGGTTTTTTTTATAATCTGAGCATTCTCGGCGCCTCTTGTAGGCGTTTAGAAAATGAATCAAAACTTTCAACAACGGATCTCTTGGTTCGGGCATCGATGAAGAACGCAGCGAAATGCGATAAGTAATGTGAATTGCAGAATTCAGTGAATCATCGAATCTTTGAACGCACATTGCGCCCGCCAGTATTCTGGCGGCCATGCCGGTCCAACCTTCATTTCACCCCTCAAACCCCTCCGGGGGTTCGCCTTTGGGA…
Trichoderma	harzianum	Biostimulation	Indole-3-acetic production	https://doi.org/10.1016/j.biocontrol.2013.01.009	CTTACCGAGGTTAAAAATTCCAAACCCAAAGTAGAAGTTAACAAAGCGGTGCCTTGGCGGGAACTTTGCCCCGGGTGGATTGCAACCCCGGGCCAAGGCGCCCCCCGGAGGACCAACCAAAAATTGTATTGGAAAACCCCTAGCGGGTTTTTTTTATAATCTGAGCATTCTCGGCGCCTCTTGTAGGCGTTTAGAAAATGAATCAAAACTTTCAACAACGGATCTCTTGGTTCGGGCATCGATGAAGAACGCAGCGAAATGCGATAAGTAATGTGAATTGCAGAATTCAGTGAATCATCGAATCTTTGAACGCACATTGCGCCCGCCAGTATTCTGGCGGCCATGCCGGTCCAACCTTCATTTCACCCCTCAAACCCCTCCGGGGGTTCGCCTTTGGGA…
Trichoderma	harzianum	Biostimulation	ACC	https://doi.org/10.1016/j.biocontrol.2013.01.009	CTTACCGAGGTTAAAAATTCCAAACCCAAAGTAGAAGTTAACAAAGCGGTGCCTTGGCGGGAACTTTGCCCCGGGTGGATTGCAACCCCGGGCCAAGGCGCCCCCCGGAGGACCAACCAAAAATTGTATTGGAAAACCCCTAGCGGGTTTTTTTTATAATCTGAGCATTCTCGGCGCCTCTTGTAGGCGTTTAGAAAATGAATCAAAACTTTCAACAACGGATCTCTTGGTTCGGGCATCGATGAAGAACGCAGCGAAATGCGATAAGTAATGTGAATTGCAGAATTCAGTGAATCATCGAATCTTTGAACGCACATTGCGCCCGCCAGTATTCTGGCGGCCATGCCGGTCCAACCTTCATTTCACCCCTCAAACCCCTCCGGGGGTTCGCCTTTGGGA…
Trichoderma	longibrachiatum	Bioprotection	Systemic resistance	https://doi.org/10.3389/fpls.2016.01405	GGGATCATTACGGGAGTTTACAACTCCCAAACCCCAATGTGAACGTTACCAATCTGTTGCCTCGGCGGGATTCTCTTGCCCCGGGCGCGTCGCAGCCCCGGATCCCATGGCGCCCGCCGGAGGACCAACTCCAAACTCTTTTTTTCTCTCCGTCGCGGCTCCCGTCGCGGTTCTGTTTTATTGACCCTCTGAGCCTTTTTGGGGGACCCTAGCGGGCGTCTCGAAAATGAATCAAAACTTTCAACAACGGATCTATTGGTTCTGGCATAGATGAAGAACGCAGGGAAATGCGATAAGTAATGAGAATTGCAGAATTCAGTGAATCATCGAATCTTTGAACGCACATGGGGCCCGCCAGTATTATGGCGGGCATGCCTGTCCGAGGGTCATTTCAACCCT…
Trichoderma	pseudokoningii	Biostimulation	Production of VOC	https://doi.org/10.1186/s40694-016-0025-7	TAGAAGTCGTAACAAGGTCTCCGTTGGTGAACCAGCGGAGGGATCATTACCGAGTTTACAACTCCCAAACCCAATGTGAACGTTACCAATCTGTTGCCTCGGCGGGATCTCTGCCCCGGGCGCGTCGCAGCCCCGGACCCCATGGCGCCCGCCGGAGGACCAACCAAACTCTTTTTTCTCTCCGTCGCGGCCTACGTCGCGGCTCTGTTTTATTTTGCTCTGAGCCTTTCTCGGCGACCCTAGCGGGCGTCTCGAAAATGAATCAAAACTTTCAACAACGGATCTCTTGGTTCTGGCATCGATGAAGAACGCAGCGAAATGCGATAAGTAATGTGAATTGCAGAATTCAGTGAATCATCGAATCTTTGAACGCACATTGCGCCCGCCAGTATTCTGGCG…
Trichoderma	viride	Biofertilization	Mineralization of org. substrate	https://doi.org/10.1007/s00374-009-0352-4	CCTAATTTACAACTCCCAAACCCAATGTGAACCATACCAAACTGTTGCCTCGGGGGGTCACGCCCCGGGTCGGTCGCAGCCCCGGAACCAGGCGCCCGCCGGAGGGACCAACCAAACTCTTTACTGTAGTCCCTCGCGGACGTTATTTCTTACAGCTCTGAGCAAAAAATTCAAAATGAATCAAAACTTTAACAATCGGATCTCTTGGTTCTGGCATCGATGAAGAACGCAGCGAAATGCGATAAGTAATGTGAATTGTAGAATTCAGTGAATCATCGAATCTTTGAACGCACATTGGCCCGCCAGTATTCGATGGGTGGCGCTGTCCCAGCGTCATTTCAACCCTCGAACCCCTCCGGGTGGCGTTGGGGATCGGGAACCCTCATCGGGATCCCGGCC…
Trichoderma	viride	Biostimulation	Production of VOC	https://doi.org/10.1007/s00374-009-0352-4	CCTAATTTACAACTCCCAAACCCAATGTGAACCATACCAAACTGTTGCCTCGGGGGGTCACGCCCCGGGTCGGTCGCAGCCCCGGAACCAGGCGCCCGCCGGAGGGACCAACCAAACTCTTTACTGTAGTCCCTCGCGGACGTTATTTCTTACAGCTCTGAGCAAAAAATTCAAAATGAATCAAAACTTTAACAATCGGATCTCTTGGTTCTGGCATCGATGAAGAACGCAGCGAAATGCGATAAGTAATGTGAATTGTAGAATTCAGTGAATCATCGAATCTTTGAACGCACATTGGCCCGCCAGTATTCGATGGGTGGCGCTGTCCCAGCGTCATTTCAACCCTCGAACCCCTCCGGGTGGCGTTGGGGATCGGGAACCCTCATCGGGATCCCGGCC…
Trichoderma	virens	Bioprotection	Systemic resistance	https://doi.org/10.1094/MPMI-19-0838	TGCGGAGGGATCATTACCGAGTTTACAATCCCAAACCCAATGTGAACGTTACCAAACTGTTGCCTCGGCGGGATCTCTGCCCCGGGTGCGTCGCAGCCCCGGACCAAGGCGCCCGCCGGAGGACCAACCAAAACTCTTATTGTATACCCCCTCGCGGGTTTTTTACTATCTGAGCCATCTCGGCGCCCCTCGTGGGCGTTTCGAAAATGAATCAAAACTTTCAACAACGGATCTCTTGGTTCTGGCATCGATGAAGAACGCAGCGAAATGCGATAAGTAATGTGAATTGCAGAATTCAGTGAATCATCGAATCTTTGAACGCACATTGCGCCCGCCAGTATTCTGGCGGGCATGCCTGTCCGAGCGTCATTTCAACCCTCGAACCCCTCCGGGGGGTCG…
Trichoderma	virens	Biostimulation	Indole-3-acetic production	https://doi.org/10.1094/MPMI-19-0838	TGCGGAGGGATCATTACCGAGTTTACAATCCCAAACCCAATGTGAACGTTACCAAACTGTTGCCTCGGCGGGATCTCTGCCCCGGGTGCGTCGCAGCCCCGGACCAAGGCGCCCGCCGGAGGACCAACCAAAACTCTTATTGTATACCCCCTCGCGGGTTTTTTACTATCTGAGCCATCTCGGCGCCCCTCGTGGGCGTTTCGAAAATGAATCAAAACTTTCAACAACGGATCTCTTGGTTCTGGCATCGATGAAGAACGCAGCGAAATGCGATAAGTAATGTGAATTGCAGAATTCAGTGAATCATCGAATCTTTGAACGCACATTGCGCCCGCCAGTATTCTGGCGGGCATGCCTGTCCGAGCGTCATTTCAACCCTCGAACCCCTCCGGGGGGTCG…
Limonomyces	roseipellis	Biostimulation	Unknown	https://doi.org/10.1017/S095375620400156X	ACGAGTTTACTGAGTTGTCGCTGCCCTCTCGGGGGACGTGCACGCTCTTTCACTCATCTATACACCTGTGAACCTATGCGAGTCAATGGGGGATTAGCGAAAGGAGAGCCGAAAGGTTTTTTCGATTAGCGTTCTCTGCTGGCTCGATTTTTTATAAACTCTTGTATGTCTCAGAATGTCTACTTTGCTTAACGCAATAAATACAACTTTCAACAACGGATCTCTTGGCTCTCGCATCGATGAAGAACGCAGCGAAATGCGATAAGTAATGTGAATTGCAGAATTCAGTGAATCATCGAATCTTTGAACGCACCTTGCGCTCCCTGGTATTCCGGGGAGCATGCCTGTTTGAGTGTCATGAATCTCTCAACCTATTAGATTGAAAAATCGAACTAGTGT…
Rhizoctonia	solani	Bioprotection	Systemic resistance	https://doi.org/10.1094/PHYTO-09-10-0247	TCGAACGAACGTGGAGTCCGGTTGTAGCTGGCCTGCAAAGGCATGTGCACACCGCCTCCTTCATCCACACACCCCTGTGCACTCGTGAGACGGAGGCAGATTTTCTTCCCTTTTGTTTGGGGAGAGATCGGTTTCCGTCTGCCGTTATACAAACTCAATCGATTTTAATTCGAATGTAATCGACGCAACGCGTCTAATAAATATACAAAGTTTCAACAACGGATCTCTTGGCTCTCGCATCGATGAAGAACGCAGCGAAACGCGATAAGTAATGTGAATTGCAGAATTCAGTGAATCATCGAATCTTTGAACGCACCTTGCGCTCCTTGGTATTCCTTGGAGCATGCCTGTTTGAGTATCATGAAATTATCAGAGCAAATATTTTGTTAATTCAACTGC…
Serendipita	indica	Bioprotection	Systemic resistance	https://doi.org/10.1093/pcp/pcn147	ACGAATTTCGATTCGGTCTTCTGTGCTGGTGGCAACACATGTGCACGTCGATCGTAATTCCATCCTCCTTTCAATTGTCCAAGTGCGTTCGGTCGGCCTCTGGGTCGAAGAAGCGTGGCTGCCAGGCTCGTTTCGTTCTGAATGCACATTGGTTATTTCACCCACTCTGGGTACTAGAAACAAAGAAATATTCATATAAACTATACAACTTTCAACAACGGATCTCTTGGCTCTCGCATCGATGAAGAACGCAGCGAAATGCGATAAGTAATGTGAATTGCAGAATTCAGTGAATCATCGAATCTTTGAACGCACCTTGCACCCTTTGGTATTCCGAAGGGTACGCCCGTTTGAGTGTCGTTGTACTCTCAATCCTACAATTTTTGTTGTACGGATTGG…
Mucor	sp.	Bioprotection	Systemic resistance	https://doi.org/10.18946/jssm.44.0_53	AATAATCAATAATTTTGGCTCGTCCATCATTATCTATTTACTGTGAACTGTATTATTATTTGACGCTTGAGGGATGTTCCAATGTTATAAGGATAGACATTGGAAATGTTAACCGAGTCATAATCAAGCTTAGGCTTGGTATCCTATTATTATTTACCAAAAGAATTCAGAATTAATATTGTAACATAGACCTAAAAAATCTATAAAACAACTTTTAACAACGGATCTCTTGGTTCTCGCATCGATGAAGAACGTAGCAAAGTGCGATAACTAGTGTGAATTGCATATTCAGTGAATCATCGAGTCTTTGAACGCAACTTGCGCTCATTGGTATTCCAATGAGCACACCTGTTTCAGTATCAAAACAAACCCTCTATCCAACATTTGTTGAATAGGAAT…
Rhizopus	sp.	Biostimulation	Unknown	https://doi.org/10.1264/jsme2.ME11316	GATTGGCACTTTACTGGGATTTACCTCCTAGTATTGTTTGCTTCTATACTGTGAACTTTTGGCGATGAAGGTCGTAACTGACCTTCGGGAGAGACTCAGGACATATAGGCTATATGGGTAGGCCTGTTCTGGGGTTTGATCGATGCCAATCAGGATTATCTTTCTTCCTTTGGGAAGGAAGGTGCCTGGTACCCTTTGCCATATACCATGAATTCAGAATTAAAAGTATAATAAAATAACAACTTTTAACAATGGATCTCTTGGTTCTCGCATCGATGAAGAACGTAGCAAAGTGCGATAACTAGTGTGAATTGCATATTCGTGAATCATCGAGTCTTTGAACGCAGCTTGCACTCTATGGATCTTCTATAGAGTACGCTTGCTTCAGTATCATAACAA…
Phytophthora	cryptogea	Bioprotection	Systemic resistance	https://doi.org/10.1111/j.1439-0434.2001.tb03865.x	AAGGATCATACCACACTAAAAACTTTCACGTGAACGTATCAACCTTTTAGTTGGGGCTGCTGTGCGTCTGGCTTCGGCTGGCTGTGCGGCGGCCCTATCATGGCGAGCGTTTGGGCTTCGGCTGAGCTAGTAGCTTTCAATTTTAAACCCATTCTTTATTTCTGAATATACTGTGGGGACGAAAGTCTCTGCTTTTAACTAGATAGCAACTTTCAGCAGTGGATGTCTAGGCTCGCACATCGATGAAGAACGCTGCGAACTGCGATACGTAATGCGAATTGCAGGATTCAGTGAGTCATCGAAATTTTGAACGCATATTGCACTTCCGGGTTAGTCCTGGGAGTATGCCTGTATCAGTGTCCGTACATCAAACTTGGCTCCCTTCCTTCCGTGTAGTCG…
Pythium	oligandrum	Bioprotection	Systemic resistance	https://doi.org/10.1099/mic.0.061457-0	GCTTCATTGCGAGTGGATTTATGGGAACTTTTTCTAACCTCGCCATTTAGAGGAAGGTGAAGTCGTAACAAGGTTTCCGTAGGTGAACCTGCGGAAGGATCATTACCACACCTAAAAACTTTCCACGTGAACCGTTATAACTATGTTCTGTGCTTCGTCGCAAGACTTGAGGCTGAACGAAGGTGAGTCTGCGTCTATTTTGGATGCGGATTTGCTGATGTTATTTTAAACACCTATTACTTAATACTGAACTATACTCCGAATACGAAAGTTTTTGGTTTTAACAATTAACAACTTTCAGCAGTGGATGTCTAGGCTCGCACATCGATGAAGAACGCTGCGAACTGCGATACGTAATGCGAATTGCAGAATTCAGTGAGTCATCGAAATTTTGAACGC…
Pythium	oligandrum	Bioprotection	Antibiotics	https://doi.org/10.1099/mic.0.061457-0	GCTTCATTGCGAGTGGATTTATGGGAACTTTTTCTAACCTCGCCATTTAGAGGAAGGTGAAGTCGTAACAAGGTTTCCGTAGGTGAACCTGCGGAAGGATCATTACCACACCTAAAAACTTTCCACGTGAACCGTTATAACTATGTTCTGTGCTTCGTCGCAAGACTTGAGGCTGAACGAAGGTGAGTCTGCGTCTATTTTGGATGCGGATTTGCTGATGTTATTTTAAACACCTATTACTTAATACTGAACTATACTCCGAATACGAAAGTTTTTGGTTTTAACAATTAACAACTTTCAGCAGTGGATGTCTAGGCTCGCACATCGATGAAGAACGCTGCGAACTGCGATACGTAATGCGAATTGCAGAATTCAGTGAGTCATCGAAATTTTGAACGC…
Pythium	oligandrum	Biostimulation	Indole-3-acetic production	https://doi.org/10.1099/mic.0.061457-0	GCTTCATTGCGAGTGGATTTATGGGAACTTTTTCTAACCTCGCCATTTAGAGGAAGGTGAAGTCGTAACAAGGTTTCCGTAGGTGAACCTGCGGAAGGATCATTACCACACCTAAAAACTTTCCACGTGAACCGTTATAACTATGTTCTGTGCTTCGTCGCAAGACTTGAGGCTGAACGAAGGTGAGTCTGCGTCTATTTTGGATGCGGATTTGCTGATGTTATTTTAAACACCTATTACTTAATACTGAACTATACTCCGAATACGAAAGTTTTTGGTTTTAACAATTAACAACTTTCAGCAGTGGATGTCTAGGCTCGCACATCGATGAAGAACGCTGCGAACTGCGATACGTAATGCGAATTGCAGAATTCAGTGAGTCATCGAAATTTTGAACGC…
Meyerozyma	guilliermondii	Bioprotection	Systemic resistance	https://doi.org/10.1080/09064710.2014.1003248	TCCGTAGGTGAACCTGCGGAGGGATCACTACAGTATTCTTTTGCCAGCGTTTAACTGCGCCGGGCAAACCGTTAGACACAGTGTCTTTGTGCTACACAACCCTTGCTTTGGTTTGGCGCCGAGGTAGCCTGGGCGAGCGGTTTCACAAAACATGCAGTCTGTGTTTTTACAGTTAATCCAGTTTTGAATTAATCTACTAAACTTTCAACAACGGGCCTCTTGGAACACCCATGGGTGAAGAGCGCAGTGAAATGCGATAAGTAATACGGAGTGCAGTTTTTCGTGTAACATCGCATCTTTCACCGCGCTTTTCGCCGTCGCGTGTTCCAGAGGGCATGCTTGTTTGAGTGTCATCTGTCTCTCATACCCCCGCGCTGGCTACTGAGTGATAGTCATAGT…
Ampelomyces	sp.	Bioprotection	Systemic resistance	https://doi.org/10.1371/journal.pone.0086882	TATTTAGTAGCTTGCTACTAGCTAGGAGGGTCTGTTAGTCTGTGTAGTAATCGCTACTGACAATCAGCATGATCCTCTTACCCCAACCCTTGTCTTTTATGAACCTATGTTTCCTCAGCGGACCATCTCCGCTGGCTGGACCAATTCTACAACATTTGAATATTTCATCAGCGTCTGAGAAACCTAATTATTACAACTTTCAACAACGGATCTCTTGGTTCTGGCATCGATGAAGAACGCAGCGAAATGCGATAAGTAGTGTGAATTGCAGAATTCAGTGAATCATCGAATCTTTGAACGCACATTGCGCCCCTTGGTATTCCATGGGGCCATGCCTGTTCGAGCGTCATTTGTACCTTCAAGCTCTGCTTGGTGTTGGGTGTTTGTCTATTCCTATGC…
Trichoderma	longipile	Biostimulation	Unknown	https://doi.org/10.30843/nzpp.2000.53.3667	TTTACAACTCCCAAACCCAATGTGAACGTTACCAAACTGTTGCCTCGGCGGGATCTCTGCCCCGGGTGCGTCGCAGCCCCGGACCAAGGCGCCCGCCGGAGGACCAACCAAAACTCTTTATGTATACCCCCTCGCGGGTTTTTTACAATCTGAGCCATCTCGGCGCCCCTCGTGGGCGTTTCGAAAATGAATCAAAACTTTCAACAACGGATCTCTTGGTTCTGGCATCGATGAAGAACGCAGCGAAATGCGATAAGTAATGTGAATTGCAGAATTCAGTGAATCATCGAATCTTTGAACGCACATTGCGCCCGCCAGTATTCTGGCGGGCATGCCTGTCCGAGCGTCATTTCAACCCTCGAACCCCTCCGGGGGGTCGGCGTTGGGGATCGGCCCTTT…
Trichoderma	tomentosum	Biostimulation	Unknown	https://doi.org/10.30843/nzpp.2000.53.3667	CTGCGGAGGGATCATTACCGAGTTTACAACTCCCAAACCCAATGTGAACGTTACCAAACTGTTGCCTCGGCGGGAACTCATGCCCCGGGTGCGTCGCAGCCCCGGACCAAGGCGCCCGCCGGAGGACCAACCAAAACTCTTTTTGTATACCCCCTCGCGGGTTTTTTATAATCTGAGCCTTCTCGGCGCCTCTCGTAGGCGTTTCGAAAATGAATCAAAACTTTCAACAACGGATCTCTTGGTTCTGGCATCGATGAAGAACGCAGCGAAATGCGATAAGTAATGTGAATTGCAGAATTCAGTGAATCATCGAATCTTTGAACGCACATTGCGCCCGCCAGTATTCTGGCGGGCATGCCTGTCCGAGCGTCATTTCAACCCTCGAACCCCTCCGGGGGG…
Sphaerodes	mycoparasitica	Bioprotection	Systemic resistance	https://doi.org/10.1007/s00203-012-0807-0	ATAGGGAGAAGAAGCACTGCGATTGCCCTAGTAACGGCGAGTGAAGCGGCAGCAGCCCAGATTTGGAATCTGGTCCTTTTGGGGCCCGAGTTGTAATCTGCAGAGGAAGCGTCTGGTGCGGTGCCGGCCTAGTTCCCTGGAACGGGACGCCGTAGAGGGTGACAGCCCCGTACGGTCGGCCACCAAACCTGTGTGTCGCTCCTTCGAAGAGTCGCGTAGTTTGGGAATGCTGCGTAAAGTGGGAGGTATGCTCCTCCTAAGGCTAAATACCGGCCAGAGACCGATAGCGCACAAGTAGAGTGATCGAAAGATGAAAAGCACCTTGAAAATGGGGTTAAAAAGTACGTGAAATTGCCAAAGGGGAAGCGCTCGTGGCCAGACTCGTGCCTTATGGATCAT…
Humicola	sp. KNU01	Biofertilization	Phosphate solubilization	https://doi.org/10.1007/s13213-014-0894-z	TCGTGGGGCTCCGGCCCCGTCGAGATAACCACCCTTGCCTTTATGAGTACCCTAGGTTTCCTCCCCCGTACCTCCGGGGAGCGGGAGGGACCCGTCCGTTTCCCCGGCCGGCGAACCCGCCAGCCGGGGACCGCAAAACACGCTGTCATCACCTGTAACAGTCTGATAAACAAGCAAAAAATCAAAACTTTCAACAACGGATCTCTTGGTTCTGGCATCGATGAAGAACGCAGCGAAATGCGATAAGTAGTGTGAATTGCAGAATTCAGTGAATCATCGAATCTTTGAACGCACATTGCGCCCTTTGGTATTCCTTAGGGCATGCCTGTTCGAGCGTCATTTCAAACCTTCGAGCCCTGCTTGGTGTTGGGTGCCTGTCCCGCCCCCGCGCGTGGACTC…
Penicillium	oxalicum	Biofertilization	Phosphate solubilization	https://doi.org/10.1038/srep25313	TTTCCGTAGGTGAACCTGCGGAAGGATCATTACCGAGTGAGGGCCCTCTGGGTCCAACCTCCCACCCGTGTTTATCGTACCTTGTTGCTTCGGCGAGCCCGCCTCACGGCCGCCGGGGGGCACCTGCCCCCGGGCCCGCGCTCGCCGAAGACACACAAACGAACTCTTGTCTGAAGATTGCAGTCTGAGTACTTGACTAAATCAGTTAAAACTTTCAACAACGGATCTCTTGGTTCCGGCATCGATGAAGAACGCAGCGAAATGCGATAAGTAATGTGAATTGCAGAATTCAGTGAATCATCGAGTCTTTGAACGCACATTGCGCCCCCTGGTATTCCGGGGGGCATGCCTGTCCGAGCGTCATTGCTGCCCTCAAGCACGGCTTGTGTGTTGGGCTCT…
Penicillium	bilaiae	Biofertilization	Phosphate solubilization	https://doi.org/10.1139/w06-109	CATTACTGAGTGAGGGCCTCTGGTCAACCTCCCACCCGTGTCTCTTGTACCATGTTGCTTCGGCGAGCCCGCCTCACGGCCGCCGGGGGGCATCTGCCCCCGGGCCCGCGCCCGCCGAAGCCCCCTCTGAACGCTGTCTGAAGATTGCAGTCTGAGCGATAAGCAAAAATTATTTAAAACTTTCAACAACGGATCTCTTGGTTCCGGCATCGATGAAGAACGCAGCGAAATGCGATAACTAATGTGAATTGCAGAATTCAGTGAATCATCGAGTCTTTGAACGCACATTGCGCCCCCTGGTATTCCGGGGGGCATGCCTGTCCGAGCGTCATTGCTGCCCTCAAGCACGGCTTGTGTGTTGGGCCTCCGTCCTCCCCCCGGGGGGACGGGCCCGAAAGG…
Penicillium	funiculosum	Bioprotection	Amelioration of abiotic stress	https://doi.org/10.1186/1471-2229-13-86	CCCCGGCCCCCGCTTAAGATATAGTCGGGCCCTCCGGGAGACTGGAGGGGCGAGTACACTGCTCCTTAACCGTTCCGTAGGTGAACCTGCGGAAGGATCATTACCGAGTGAGGGCCCTCTGGGTCCAACCTCCCACCCGTGTTTATCGTACCTTGTTGCTTCGGCGGGCCCGCCGGAGACACCATTGAACGCTGTCTGAAGATTGCAGTCTGAGCGAAAAGCTAAATTAGTTAAAACTTTCAACAACGGATCTCTTGGTTCCGGCATCGATGAAGAACGCAGCGAAATGCGATACGTAATGTGAATTGCAGAATTCAGTGAATCATCGAGTCTTTGAACGCACATTGCGCCCCCTGGTATTCCGGGGGGCATGCCTGTCCGAGCGTCATTGCTGCCCTC…
Arthrinium	phaeospermum	Biostimulation	Gibberellin production	https://doi.org/10.1007/s10529-008-9862-7	TCCGTAGGTGAACCTGCGGAGGGATCATTACAGAGTTATACAACTCCCATACCATATGTCAACTTACTCAGTTATGCCTCGGCGTAAGCTGGGCGGAGCGGACGTGCTACCCTGGAGCTACCCTGTAGCTGCTTGGTGGCCGCGGCCGCCCCCCAGCCCGCCGGTGGTACACTAAACTCTTGTTTTACTGTATCTTCTGAGCGTCTTATTTTAATAAGTCAAAACTTTCAACAACGGATCTCTTGGTTCTGGCATCGATGAAGAACGCAGCGAAATGCGATAAGTAATGTGAATTGCAGAATTCAGTGAATCATCGAATCTTTGAACGCACATTGCGCCCATTAGTATTCTAGTGGGCATGCCTGTTCGAGCGTCATTTCAACCCTTAAGCCTAGCTTA…
Aspergillus	caespitosus	Biostimulation	Gibberellin production	https://doi.org/10.1080/17429145.2014.917384	AAGGATCATTACCGAGTGAGGGCTGCCTCCGGGCGCCCAACCTCCCACCCGTGAATACCTTACCACTGTTGCTTCGGCGAGGAGCCCCTTCCGGGGGGCGAGTCGCCGGGGACCACATGAACTTCTTGATTGTAGAGTTGCGTCTGAGCCTGAAATATAAATCAGTCAAAACTTTCAACAATGGATCTCTTGGTTCCGGCATCGATGAAGAACGCAGCGAACTGCGATAAGTAATGTGAATTGCAGAATTCAGTGAATCATCGAGTCTTTGAACGCACATTGCGCCCCCTGGCATTCCGGGGGGCATGCCTGTCCGAGCGTCATTGCTGCCCTTCAAGCCCGGCTTGTGTGTTGGGTCGTCGTCCCCTCCGGGGGACGGGCCCGAAAGGCAGCGGCGGC…
Aspergillus	clavatus	Biostimulation	Gibberellin production	https://doi.org/10.5941/MYCO.2015.43.1.87	GCCCTTTGTACACACCGCCCGTCGCTACTACCGATTGAATGGCTCGGTGAGGCCTTCGGACTGGCTCAGGGGAGTTGGCAACGACCCCCCAGAGCCGGAAAGTTGGTCAAACCCGGTCATTTAGAGGAAGTAAAAGTCGTAACAAGGTTTCCGTAGGTGAACCTGCGGAAGGATCATTACCGAGTGCGGGCCCTCTGGGTCCAACCTCCCACCCGTGTTTATCGTACCTTGTTGCTTCGGCGGGCCCGCCGTCTTCGGACGGCCGCCGGGGAGGCCTCCGCGCCCCCGGGCCCGCGCCCGCCGAAGACCACAACATGAACTCTGTTCTGAAGTTTTGCAGTCTGAGTTGATTATCATAATCAGTTAAAACTTTCAACAACGGATCTCTTGGTTCCGGCA…
Cadophora	malorum	Biostimulation	Gibberellin production	https://doi.org/10.1016/j.micres.2018.01.010	AGGGTTTGCTTCTTAGGCGCTCGCGCTCACAGGTAACCCTTGAATAAACTACCTTCGTTGCTTTGGCGGGCCGCCTCTCGAGGCCAGCGGCTTCGGCTGCTGCGCGCCCGCCAGAGGACCACAACTCTTGTTTTCAGTGATGTCTGAGTACTATATAATAGTTAAAACTTTCAACAACGGATCTCTTGGTTCTGGCATCGATGAAGAACGCAGCGAAATGCGATAAGTAATGTGAATTGCAGAATTCAGTGAATCATCGAATCTTTGAACGCACATTGCGCCCTTTGGTATTCCGAAGGGCATGCCTGTTCGAGCGTCATTATAACCACTCAAGCCTTCGCTTGGTATTGGGGCTCGCGGTCGCGCGGCCCCTAAAATCAGTGGCGGTGCCGGCTGGCT…
Chrysosporium	pseudomerdarium	Biostimulation	Gibberellin production	https://doi.org/10.1016/j.micres.2018.01.010	CTACTACCGATTGAATGGCTTAGTGAGGTCTCCGGATCGGCTTTGGGGAGCCGGCAACGGCATCCCATCGCTGAGAAGCTGATCAAACTTGGTCATTTAGAGGAAGTAAAAGTCGTAACAAGGTTTCCGTAGGTGAACCTGCGGAAGGATCATTACAGTGCCCCCGCGGCAGGCCCGCGTCTCCCGCCCCGAAAGGGGTGTGTTCCGATGGCGCCGCCGCAACCGGCCCCACACTTGTCTACCTAACCTGTTGCCTCGGCGAGCCCGCCCCGCGCCCCCCTAAAAAAGGGGCGAGGGGCCGCCGGAGGAGGGGAAGTCGTCTCGGCGCCCTCGCTTCTGGCCCGCGCTCGCCGGAGGACCAAATCAAAAAATCTGATAATTTAGTGACGTCTGAGTGAG…
Fusarium	moniliforme	Biostimulation	Gibberellin production	https://doi.org/10.1002/(SICI)(1996)4:5%3C228::AID-NT5%3E3.0.CO;2-G	CTTGGTCATTTAGAGGAAGTAAAAGTCGTAACAAGGTCTCCGTTGGTGAACCAGCGGAGGGATCATTACCGAGTTTTCAATTCCCAAACCCCTGTGAACATACCAATTGTTGCCTCGGCGGATCAGCCCGCTCCCGGTAAAACGGGACGGCCCGCCAGAGGACCCCTAAACTCTGTTTCTATATGTAACTTCTGAGTAAAACCATAAATAAATCAAAACTTTCAACAACGGATCTCTTGGTTCTGGCATCGATGAAGAACGCAGCAAAATGCGATAAGTAATGTGAATTGCAGAATTCAGTGAATCATCGAATCTTTGAACGCACATTGCGCCCGCCAGTATTCTGGCGGGCATGCCTGTTCGAGCGTCATTTCAACCCTCAAGCCCCCGGGTTTGGTG…
Gibberella	fujikuroi	Biostimulation	Gibberellin production	https://doi.org/10.1007/s10295-009-0673-1	CCGAGTTTACAACTCCCAAACCCCTGTGAACATACCTTTATGTTGCCTCGGCGGATCAGCCCGTTCCTCGGAACGGCCCGCCGCAGGACCCTAAACTCTGTTTTTAGTGGAACTTCTGAGTAAAAAGACAAATGAATCAAAACTTTCAACAACGGATCTCTTGGTTCTGGCATCGATGAAGAACGCAGCAAAATGCGATAAGTAATGTGAATTGCAGAATTCAGTGAATCATCGAATCTTTGAACGCACATTGCGCCCGCCAGTATTCTGGCGGGCATGCCTGTTCGAGCGTCATTTCAACCCTCAAGCCCAGCTTGGTGTTGGGAGCTGTTTTAGTTAACACTCTCCAAATTGATTGGCGGTCACGTCGAGCTTCCATAGCGTAGTAATTTACATATC…
Gliomastix	murorum	Biostimulation	Gibberellin production	https://doi.org/10.1007/s11274-009-9981-x	CCTTTGTGACCATAATACCCGTTGCTTCGGCGGCGCGCCGGCGACCGACTCCCCCCTTCGCCGGGGGATTAGGGGACCGGGCCGCGCCCGCCGGTGTATTCAGAATCTCTGTTCGAACCCGACGTAACTTCTGAGTGTTCTAAGCGAACTGTTAAAACTTTCAACAACGGATCTCTTGGCTCTAGCATCGATGAAGAACGCAGCGAAACGCGATAAGTAGTGTGAATTGCAGAATTCAGTGAATCATCGAATCTTTGAACGCACATGGCGCCCCCCGGTATCCCGGGGGGCATGCCTGTCCGAGCGTCGTTTCAACCCTCGGGCCCTGTTGGTTATACCGGCAGTGGCCCGGCGTTGGGGAACCTACGCGCCGACGTAGGCCCCGAAAAGCAGTGGCGG…
Neosartorya	sp.	Biostimulation	Gibberellin production	https://doi.org/10.1016/j.scienta.2011.03.046	CCGAGTGCGGACCCTCTGGGTCCAACCTCCCACCCGTGTTTATCTGTACCTTGTTGCTTCGGTCGGGCGTACGCCCGCCGAAGACACCCTTGAACCCTGCCTGAAGATTGTAGTCTGAGTGGAACTGATAAATTAGTTAAAACTTTCAACAACGGATCTCTTGGTTCCGGCATCGATGAAGAACGCAGCGAAATGCGATACGTAATGTGAATTGCAGAATTCAGTGAATCATCGAGTCTTTGAACGCACATTGCACCCCCTGGTATTCCGGGCGGGTATGCCTGTCGAGCGTCATTGCTACCCTCAAGCCCGGCTTGTGTGTTGGGTCTTATCCCCCGTCCGGGGGATAGGCCCGAAAGGCAGCGGCGGCACCGCGTCCGGTCCTCGAGCGTATGGGGC…
Neurospora	crassa	Biostimulation	Gibberellin production	https://doi.org/10.1271/bbb1961.49.2447	GTACGTGCAGATTTATTTAAGGGGGGATCATTACAGAGTTGCAGAAATTTTAAAAATTTTTGTGAACCCCGCCCGTGAGGATACCTCGGCGCTGGCTGCCCAGAAAGGCCACTAAATCCTCCCTGCTTCCCGAATCTTATATTTGCGGGGGTCTACCCCCCAAAAAATCTGAATCGGCCTTTTAAAATTCCCCGCCCCCCTAAATATATTTTTAAATAAGTCAAAACTTTCAACAACGGATCTCTTGGTTCTGGCATCGATGAAGAACGCAGCGAAATGCGATAAGTAATGTGAATTGCAGAATTCAGTGAATCATCGAATCTTTGAACGCACATTGCGCTCGCCAGTATTCTGGCGAGCATGCCTGTTCGAGCGTCATTTCAACCATCAAGCTCTGCT…
Paecilomyces	formosus	Biostimulation	Gibberellin production	https://doi.org/10.1186/1471-2180-12-3	GAGGTGAAGTCGTAACAAGGTTTCCGCCGGCAAGTCCTGGAACACAATGATTCCTTCCGTACACTTACCGAAGCCTTTGCAGCCGCGCAAGCGGTAGGCCCAGACGACTTGATAAACAATCTGGCGCCGTCATGCAAGTCGGTCCCCCCGGGGACCGGCGACACTTTCGAACTGACGGGGACACCCTAAAGCCGATCGCACCAACCCGTGGGGGGAAACCCCCCGGGGGCCCGTGGTAACGACACGGGGGACGGTAACAGACGATCCGGATAGTTCTGCTCCGGCAGAGAGGATGGGCGATCCGCAGCGAAGCCCCTACGTCCCGCCCAGGGATACGGGGAACGTCCACAGACTAAGTGGAAGTGGGTGGGAAGACCCGTTCCGGGCTCCTGCTTAAGA…
Penicillium	commune	Biostimulation	Gibberellin production	https://koreascience.kr/article/JAKO200515875836767.page	CGTGGCGCCCGGGGGGGGGGGCCCAAAGGTCCTCGGCCTAATCTAGTTAGGGCGGGGTGCGGTAGACTCCTCTCTCAAAGCGAGTATTTTGAAAGCTTTGGGCGCTTATGGTTACGGCGCTAGTATGTTTTCCTCGGATGGGGGTGACCGGGGGAAAAGGGGAGACCCAAAGAAGCCGGGACAAAAGTTGCCCAGAACGAACACCCTTTAGAGAAAGATATCCGCGCTCTCTTATAAAACAACTTTTAAAAATTTTTTTTTTTTTCCCCCCCCCCCGTACACGCCCGTCGCTACTACCGATGAATGCTCAGTGAGGCTTTGATTGCTTAGAGGGTTGCAACGACCCCCCAGAGCCGAAAACTTGGTCAAACTCGGTCATTTAGAGAAGTAAAAGTCGTA…
Penicillium	funiculosum	Biostimulation	Gibberellin production	https://doi.org/10.1186/1471-2229-13-86	CGAGTGAGGGCCCTCTGGGTCCAACCTCCCACCCGTGTTTATTGTACCTTGTTGCTTCGGCGAGCCCGCCTCACGGCCGCCGGGGGGCATTTGCCCCCGGGCCCGCGCCCGCCGAAGACATCATTGAACTCTGTCTGAAGATTGCAGTCTGAGTAGATTAGCTAAATCAGTTAAAACTTTCAACAACGGATCTCTTGGTTCCGGCATCGATGAAGAACGCAGCGAAATGCGATAAGTAATGTGAATTGCAGAATTCAGTGAATCATCGAGTCTTTGAACGCACATTGCGCCCCCTGGTATTCCGGGGGGCATGCCTGTCCGAGCGTCATTGCTGCCCTCAAGCACGGCTTGTGTGTTGGGCTCCGCCCCCCGGCTCCCGGGGGGCGGGCCCGAAAGGCA…
Penicillium	minioluteum	Biostimulation	Gibberellin production	https://doi.org/10.4014/jmb.1103.03012	CGAGTGAGGGCCCTCTGGGTCCAACCTCCCACCCGTGTTTATTGTACCTTGTTGCTTCGGCGAGCCCGCCTCACGGCCGCCGGGGGGCATTTGCCCCCGGGCCCGCGCCCGCCGAAGACATCATTGAACTCTGTCTGAAGATTGCAGTCTGAGTAGATTAGCTAAATCAGTTAAAACTTTCAACAACGGATCTCTTGGTTCCGGCATCGATGAAGAACGCAGCGAAATGCGATAAGTAATGTGAATTGCAGAATTCAGTGAATCATCGAGTCTTTGAACGCACATTGCGCCCCCTGGTATTCCGGGGGGCATGCCTGTCCGAGCGTCATTGCTGCCCTCAAGCACGGCTTGTGTGTTGGGCTCCGCCCCCCGGCTCCCGGGGGGCGGGCCCGAAAGGCA…
Phaeosphaeria	sp.	Biostimulation	Gibberellin production	https://doi.org/10.1271/bbb.58.438	GAAGGTGAAGTCGTAACAAGGTTTCCGTAGGTGAACCTGCGGAAGGATCATTATTATTCGGTAGTTTACTATCGTTTGAAAGGGGTGGAAACTTCGCTGGCGATCCCGGGAAGGAGTACACCTTTTTCCTTAACCCTTGACTTTTTGCGCACTCATGTTTCCTCGGCAGGCCTGCCTGCCGGATGGACAAAACCATAACCTTTTTACTATTCAATCAGCGTCCGAACAATTATAATAATTACAACTTTCAACAACGGATCTCTTGGTTCTGGCATCGATGAAGAACGCAGCGAAATGCGATAAGTAGTGTGAATTGCAGAATTCAGTGAATCATCGAATCTTTGAACGCACATTGCGCCCCTTGGTATTCCATGGGGCATGCCTGTTCGAGCGTCATTT…
Porostereum	spadiceum	Biostimulation	Gibberellin production	https://doi.org/10.3389/fmicb.2017.00686	GAAGTAAAAGTCGTAACAAGGTTTCCGTAGGTGAACCTGCGGAAGGATCATTATCGAGTCTTTGGTTGGGTTGTCGCTGGCCGCAAGGCATGTGCACGCCCGGCTCATCCACTCTCAACTTCTGTGCACTATCGCATGTAAGGTTGGCTTTGTTGACGGTAACTGGCTTCGCGGCTGGTCGCCGTTGTATTGTCGCCTTATGTGTTTCTTACCACAAACGATTCAGTTATAGAATGTCTTTACTTGCGGATAACGCAACTATATACAACTTTCAGCAACGGATCTCTTGGCTCTCGCATCGATGAAGAACGCAGCGAAATGCGATAAGTAATGTGAATTGCAGAATTCAGTGAATCATCGAATCTTTGAACGCACCTTGCGCTCCTTGGTATTCCGAGG…
Rhizopus	stolonifer	Biostimulation	Gibberellin production	https://doi.org/10.1556/amicr.49.2002.1.11	TCCGTAGGTGAACCTGCGGAAGGATCATTAAATATGAAAGGAGGAGAGAAGAGAGAAGAATAGGATTGGGGAAACCTGCCTAAACTATTCTATTTCTATTCTATAACTATTACTGTGAAAACATGACGCAAAGAGTATCAGTTGGAGCCATAGAAAGTGGGTTCTGCTGGATATACTCGGTGTCAATCAAGGGGAGGGCGGAAAATTAGGAAGTGGGGGATATATATCTATCTATCTATTTTTATTCCCCCCCTATGGCACTATCAAACTATAAACATTAGCCTTGAAATTCAGTATAAAAAGTAATAACTTAAAAAACAACTATTAACAACGGATCTCTCGGTCTCGCATCGATGAAGAACGTAGCAAATTGCGATAACTAGTGTGAATTGCATATTC…
Sphaceloma	manihoticola	Biostimulation	Gibberellin production	https://doi.org/10.1016/0006-291X(79)90579-5	AGGGTTCCCGCAAGGGGCCCGAACTCCCCACCCTTTGCTGTTGCGAATACGTTGCCTCGGCGGGCCCGTCCCTCCCCCCCTCCACCGGGGGGTACAGGGCCGGCCGGTCCCCTCGCGGACCGGACCGCGCCCGCCGGAGGACCAAACCAACTCTGTTTTTAACCATACTGTCGGAGTACTTTTGTACAATCAAATTAAAACTTTCAACAACGGATCTCTTGGTTCTGGCATCGATGAAGAACGCAGCGAAATGCGATAAGTAATGTGAATTGCAGAATTCAGTGAATCATCGAATCTTTGAACGCACATTGCGCCCCTTGGTATTCCGAGGGGCATGCCTGTTCGAGCGTCATTTCACCAATCAAGCCCCGCTTGGTATTAGGCGTCAGGCCGGACCCC…

## Sheet: PGPE Significance
Location	Parameter	p_val	V	Significant
France - Various	Stress Adaptation	0.00720341	272	**
France - Various	Stress ABA	0.284939	425	n.s.
France - Various	Stress ACC	0.0461437	333	*
France - Various	Stress Exopolys	0.00746228	273	**
France - Various	Stress HeavyMetal	0.0316978	319	*
France - Various	Stress SA	0.421641	131	n.s.
France - Various	Stress Salt	0.0275259	314	*
France - Various	Stress Siderophore	0.12088	375	n.s.
France - Various	Hormones	0.0231222	308	*
France - Various	Hormones Cytokinin	0.0291375	316	*
France - Various	Hormones Gibberellin	0.0981776	365	trend
France - Various	Hormones IA	0.0108804	284	*
Darmstadt	Stress Adaptation	0.00826647	137	**
Darmstadt	Stress ABA	0.638813	282.5	n.s.
Darmstadt	Stress ACC	0.0436039	172	*
Darmstadt	Stress Exopolys	0.000718361	99	***
Darmstadt	Stress HeavyMetal	0.00624951	132	**
Darmstadt	Stress SA	0.0591564	32	trend
Darmstadt	Stress Salt	0.0102558	141	*
Darmstadt	Stress Siderophore	0.0162441	150	*
Darmstadt	Hormones	0.0187936	153	*
Darmstadt	Hormones Cytokinin	0.02067	155	*
Darmstadt	Hormones Gibberellin	0.430465	254	n.s.
Darmstadt	Hormones IA	0.00344727	122	**
Geisenheim	Stress Adaptation	0.84375	25	n.s.
Geisenheim	Stress ABA	0.808594	24	n.s.
Geisenheim	Stress ACC	0.808594	24	n.s.
Geisenheim	Stress Exopolys	0.527344	18	n.s.
Geisenheim	Stress HeavyMetal	0.726562	22	n.s.
Geisenheim	Stress SA	0.996094	35	n.s.
Geisenheim	Stress Salt	0.578125	19	n.s.
Geisenheim	Stress Siderophore	0.472656	17	n.s.
Geisenheim	Hormones	0.84375	25	n.s.
Geisenheim	Hormones Cytokinin	0.769531	23	n.s.
Geisenheim	Hormones Gibberellin	0.84375	25	n.s.
Geisenheim	Hormones IA	0.679688	21	n.s.
Frankenhausen	Stress Adaptation	0.00314331	17	**
Frankenhausen	Stress ABA	0.0795288	40	trend
Frankenhausen	Stress ACC	0.0144958	26	*
Frankenhausen	Stress Exopolys	0.0167694	27	*
Frankenhausen	Stress HeavyMetal	0.0221558	29	*
Frankenhausen	Stress SA	0.154032	17	n.s.
Frankenhausen	Stress Salt	0.0038147	18	**
Frankenhausen	Stress Siderophore	0.0221558	29	*
Frankenhausen	Hormones	0.0221558	29	*
Frankenhausen	Hormones Cytokinin	0.0038147	18	**
Frankenhausen	Hormones Gibberellin	0.0167694	27	*
Frankenhausen	Hormones IA	0.00775146	22	**
